# Supplementary material for: Remodeling of the Histoplasma Capsulatum Membrane Induced by Monoclonal Antibodies
Source: Vaccines (Basel). 2020 Jun 2;8(2):269. doi: 10.3390/vaccines8020269 (PMC7349930; doi:10.3390/vaccines8020269)
Supplement: Supplementary file 1 [file vaccines-08-00269-s001.zip]

Archive with 2 entries (2 files):
- Burnet_Vaccines_SupplementalFigure_Rev1.pdf
- Burnet_Vaccines_SupplementalTables.xlsx
