# Supplementary material for: Remodeling of the Histoplasma Capsulatum Membrane Induced by Monoclonal Antibodies
Source: Vaccines (Basel). 2020 Jun 2;8(2):269. doi: 10.3390/vaccines8020269 (PMC7349930; doi:10.3390/vaccines8020269)
Supplement: Supplementary file 1 [file vaccines-08-00269-s001.zip › Burnet_Vaccines_SupplementalTables.xlsx]

## Sheet: Table S1
Table S1 - Proteomics analysis of Histoplasma capsulatum yeasts treated with monoclonal antibodies. The table shows the identified proteins and their label-free quantification intensities across different conditions.
									Label-free quantification intensities
									18B7 mAb				6B7 mAb				7B6 mAb				Hybridoma medium control				Untreated control
Uniprot Accession number	Protein description	Peptides	Coverage (%)	kDa	Sequence length	Q-value	Score	ANOVA(p-value)	Replicate 1	Replicate 2	Replicate 3	Replicate 4	Replicate 1	Replicate 2	Replicate 3	Replicate 4	Replicate 1	Replicate 2	Replicate 3	Replicate 4	Replicate 1	Replicate 2	Replicate 3	Replicate 4	Replicate 1	Replicate 2	Replicate 3	Replicate 4
C0NA24	Elongation factor OS=Ajellomyces capsulatus (strain G186AR / H82 / ATCC MYA-2454 / RMSCC 2432) GN=HCBG_01183 PE=4 SV=1	70	78.6	118.45	1072	0	323.31	3.96591e-10	16066000000	14857000000	16728000000	16779000000	15885000000	16969000000	16580000000	17855000000	17258000000	16710000000	17586000000	15852000000	5788400000	7611400000	7203300000	5993900000	8416800000	8013900000	5772300000	7088700000
C0NA27	TPR domain-containing protein OS=Ajellomyces capsulatus (strain G186AR / H82 / ATCC MYA-2454 / RMSCC 2432) GN=HCBG_01186 PE=4 SV=1	13	19.5	111.1	1008	0	179.46	0.415863	181910000	129870000	179620000	206430000	171600000	189480000	191970000	163090000	179790000	246070000	175770000	188990000	111580000	209000000	157170000	154610000	194070000	160840000	165090000	150960000
C0NA29	Uncharacterized protein OS=Ajellomyces capsulatus (strain G186AR / H82 / ATCC MYA-2454 / RMSCC 2432) GN=HCBG_01188 PE=4 SV=1	6	24.9	38.466	349	0	41.329	0.125411	62657000	65743000	72133000	66579000	73592000	71709000	69116000	99144000	65804000	61170000	73510000	61329000	81617000	58784000	65306000	69727000	70216000	62155000	49396000	61004000
C0NA31	Dihydroxy-acid dehydratase OS=Ajellomyces capsulatus (strain G186AR / H82 / ATCC MYA-2454 / RMSCC 2432) GN=HCBG_01190 PE=3 SV=1	19	41.1	65.162	611	0	167.28	0.377952	754350000	786100000	819230000	841190000	798420000	836910000	844370000	1068300000	829840000	826790000	807810000	810810000	954710000	782520000	817260000	821320000	817100000	836760000	907580000	971440000
C0NA35	Mitochondrial import inner membrane translocase subunit tim23 OS=Ajellomyces capsulatus (strain G186AR / H82 / ATCC MYA-2454 / RMSCC 2432) GN=HCBG_01194 PE=4 SV=1	6	35.7	22.132	213	0	158.91	0.302588	127760000	123760000	132340000	136810000	162700000	149780000	142200000	98087000	143490000	129710000	152940000	150810000	155780000	149650000	137160000	179280000	172280000	149180000	128840000	171710000
C0NA39	Sorting nexin-41 OS=Ajellomyces capsulatus (strain G186AR / H82 / ATCC MYA-2454 / RMSCC 2432) GN=HCBG_01198 PE=4 SV=1	22	41.5	71.572	638	0	295.25	0.79872	370320000	409340000	351310000	353180000	400010000	367600000	407270000	412320000	356620000	336650000	414770000	370650000	478920000	341100000	353250000	350110000	356850000	395990000	413520000	380450000
C0NA40	Ubiquitin specific peptidase OS=Ajellomyces capsulatus (strain G186AR / H82 / ATCC MYA-2454 / RMSCC 2432) GN=HCBG_01199 PE=3 SV=1	33	29.8	184.72	1693	0	243.9	0.197906	485410000	474590000	456070000	519790000	469990000	463400000	446370000	494700000	457950000	460370000	418760000	483300000	507320000	466220000	408860000	432970000	425480000	445770000	440560000	432570000
C0NA44	Coronin OS=Ajellomyces capsulatus (strain G186AR / H82 / ATCC MYA-2454 / RMSCC 2432) GN=HCBG_01203 PE=3 SV=1	26	56.7	61.483	557	0	323.31	0.833972	1906100000	1921400000	2009100000	2080400000	1968200000	2055700000	1956600000	2204800000	1996400000	1985800000	2040600000	2064900000	2178300000	1903400000	1930000000	2016100000	1962100000	2133200000	2015400000	2046200000
C0NA47	DNA polymerase epsilon subunit Dpb3 OS=Ajellomyces capsulatus (strain G186AR / H82 / ATCC MYA-2454 / RMSCC 2432) GN=HCBG_01206 PE=4 SV=1	9	38.8	27.689	250	0	39.677	0.00210458	259620000	253260000	272930000	262960000	300380000	298860000	293100000	361100000	284350000	286480000	330480000	283210000	251520000	262910000	201510000	221990000	266620000	238530000	229680000	280800000
C0NA60	Proteasome component ECM29 OS=Ajellomyces capsulatus (strain G186AR / H82 / ATCC MYA-2454 / RMSCC 2432) GN=HCBG_00006 PE=4 SV=1	28	18.4	207.75	1874	0	109.46	0.713636	187500000	198100000	213320000	213530000	214440000	204260000	201610000	217380000	188270000	230360000	213800000	214550000	238360000	219260000	218560000	193900000	215730000	203070000	225240000	203140000
C0NA64	Orotidine-5'-monophosphate pyrophosphorylase OS=Ajellomyces capsulatus (strain G186AR / H82 / ATCC MYA-2454 / RMSCC 2432) GN=HCBG_00010 PE=3 SV=1	10	50.4	26.595	244	0	131.14	0.107777	449690000	363220000	435510000	434780000	399360000	445770000	406350000	466920000	420130000	406790000	396400000	367150000	389760000	322320000	398280000	359290000	351920000	389370000	430460000	387600000
C0NA68	Phosphomannomutase OS=Ajellomyces capsulatus (strain G186AR / H82 / ATCC MYA-2454 / RMSCC 2432) GN=HCBG_00014 PE=3 SV=1	17	65.3	30.233	268	0	225.63	2.25239e-06	2375300000	2413200000	2291500000	2168000000	2520800000	2604100000	2521400000	2499700000	2158300000	2221300000	2225700000	2229200000	2225200000	1985500000	2049400000	2085900000	1874500000	1915600000	2102900000	1821300000
C0NA69	DUF1640 domain-containing protein OS=Ajellomyces capsulatus (strain G186AR / H82 / ATCC MYA-2454 / RMSCC 2432) GN=HCBG_00015 PE=4 SV=1	5	18.6	34.195	306	0	92.268	0.581761	123060000	143480000	115940000	109650000	113880000	110400000	117550000	129590000	109860000	132360000	102410000	116930000	125500000	119760000	105910000	83925000	112520000	109410000	113910000	115850000
C0NA78	DnaJ domain-containing protein OS=Ajellomyces capsulatus (strain G186AR / H82 / ATCC MYA-2454 / RMSCC 2432) GN=HCBG_00024 PE=4 SV=1	9	28.9	43.472	395	0	59.075	0.265267	234490000	229270000	236740000	228050000	246330000	195990000	238090000	268260000	231240000	246540000	206170000	215180000	212990000	158160000	218400000	216570000	245490000	185920000	225500000	180700000
C0NA79	Prenylated Rab acceptor 1 OS=Ajellomyces capsulatus (strain G186AR / H82 / ATCC MYA-2454 / RMSCC 2432) GN=HCBG_00025 PE=4 SV=1	4	19.3	19.41	176	0	34.998	0.472939	407440000	444560000	433020000	403480000	385650000	405690000	421540000	237170000	394520000	369820000	434910000	375060000	374340000	358190000	412770000	354960000	422490000	397350000	369190000	359530000
C0NAA4	Calcium-transporting ATPase OS=Ajellomyces capsulatus (strain G186AR / H82 / ATCC MYA-2454 / RMSCC 2432) GN=HCBG_00050 PE=3 SV=1	30	37.4	109.87	1016	0	323.31	0.115646	3166100000	3580000000	2832800000	3212900000	3297300000	3305800000	3238700000	3280300000	3246500000	3034100000	3161900000	3084400000	3152300000	2819900000	2961600000	3108800000	2867700000	3184300000	2793900000	3002400000
C0NAA6	Uncharacterized protein OS=Ajellomyces capsulatus (strain G186AR / H82 / ATCC MYA-2454 / RMSCC 2432) GN=HCBG_00052 PE=3 SV=1	22	70.9	35.784	326	0	323.31	0.0557431	25597000000	25268000000	25586000000	24955000000	24584000000	25424000000	26743000000	29169000000	23810000000	23431000000	24067000000	23882000000	26540000000	21770000000	22805000000	23128000000	24777000000	25771000000	22840000000	23020000000
C0NAA8	Eukaryotic translation initiation factor 3 subunit J OS=Ajellomyces capsulatus (strain G186AR / H82 / ATCC MYA-2454 / RMSCC 2432) GN=HCR1 PE=3 SV=1	11	40.5	30.413	279	0	247.12	0.173388	893420000	912990000	1024700000	934030000	1056600000	1183100000	1043000000	1267500000	854870000	940190000	1034700000	1104400000	1122100000	1190300000	914720000	939200000	968970000	1179200000	918490000	1057100000
C0NAB0	Enolase OS=Ajellomyces capsulatus (strain G186AR / H82 / ATCC MYA-2454 / RMSCC 2432) GN=HCBG_00056 PE=3 SV=1	28	79.2	47.237	438	0	323.31	0.156993	15070000000	14310000000	16757000000	16322000000	15640000000	17018000000	17332000000	19463000000	16617000000	17686000000	15993000000	16219000000	18160000000	15895000000	16602000000	15948000000	16870000000	17300000000	17891000000	17429000000
C0NAB1	26S protease regulatory subunit OS=Ajellomyces capsulatus (strain G186AR / H82 / ATCC MYA-2454 / RMSCC 2432) GN=HCBG_00057 PE=3 SV=1	22	63.5	43.906	392	0	252.41	0.102709	1159600000	1148200000	1353900000	1204900000	1425400000	1376900000	1336200000	1483500000	1173900000	1149600000	1286800000	1298000000	1519300000	1168400000	1212800000	1186400000	1337500000	1269100000	1211700000	1312000000
C0NAB3	Probable carboxypeptidase HCBG_00059 OS=Ajellomyces capsulatus (strain G186AR / H82 / ATCC MYA-2454 / RMSCC 2432) GN=HCBG_00059 PE=3 SV=1	10	33.2	46.418	437	0	29.727	0.217497	190030000	162950000	156250000	187560000	181480000	183170000	192040000	169890000	157490000	169190000	154780000	214190000	161660000	149020000	131820000	159330000	184360000	176220000	138800000	186970000
C0NAB7	60S ribosomal protein L36 OS=Ajellomyces capsulatus (strain G186AR / H82 / ATCC MYA-2454 / RMSCC 2432) GN=HCBG_00063 PE=3 SV=1	10	53.4	11.576	103	0	59.461	0.0310726	3975400000	3689400000	2921500000	3742400000	3987800000	3864400000	3763900000	3846700000	3467300000	4307700000	4264200000	3553600000	4601300000	4062700000	4616500000	3882000000	4193400000	5193600000	4265300000	4494300000
C0NAB8	Uncharacterized protein OS=Ajellomyces capsulatus (strain G186AR / H82 / ATCC MYA-2454 / RMSCC 2432) GN=HCBG_00064 PE=4 SV=1	11	24.9	57.75	542	0	35.784	0.103427	185430000	192660000	197820000	225410000	208890000	195420000	223330000	216860000	217100000	212780000	215140000	220150000	209010000	227380000	189080000	205490000	209030000	227970000	227820000	265100000
C0NAC2	Proteasome component PUP3 OS=Ajellomyces capsulatus (strain G186AR / H82 / ATCC MYA-2454 / RMSCC 2432) GN=HCBG_00068 PE=4 SV=1	8	66.1	21.074	192	0	188.3	0.146879	825980000	697510000	834000000	775140000	965070000	871250000	830800000	863630000	809950000	950950000	840360000	825990000	887190000	883460000	681640000	697810000	775840000	730480000	756800000	809650000
C0NAC3	Uncharacterized protein OS=Ajellomyces capsulatus (strain G186AR / H82 / ATCC MYA-2454 / RMSCC 2432) GN=HCBG_00069 PE=4 SV=1	22	28.2	106.89	953	0	127.21	0.627671	361110000	432070000	369190000	376200000	495120000	392690000	386060000	373070000	392550000	364410000	390870000	392350000	340190000	435020000	359490000	332170000	418370000	327190000	405850000	373300000
C0NAD1	Ribosomal RNA-processing protein OS=Ajellomyces capsulatus (strain G186AR / H82 / ATCC MYA-2454 / RMSCC 2432) GN=HCBG_00077 PE=4 SV=1	11	26.7	69.923	641	0	84.704	0.440884	114770000	131440000	156960000	149520000	150750000	154650000	137420000	172030000	156250000	155700000	155580000	133810000	150000000	145170000	151180000	147600000	133640000	158100000	144600000	129760000
C0NAD2	Proteasome component C11 OS=Ajellomyces capsulatus (strain G186AR / H82 / ATCC MYA-2454 / RMSCC 2432) GN=HCBG_00078 PE=4 SV=1	16	27.6	90.026	805	0	128.31	0.00173521	650050000	728220000	652690000	689950000	668880000	753070000	652100000	724400000	713690000	747130000	677150000	762040000	543960000	613290000	614530000	622810000	663550000	643750000	640020000	669730000
C0NAD4	U3 small nucleolar RNA-associated protein OS=Ajellomyces capsulatus (strain G186AR / H82 / ATCC MYA-2454 / RMSCC 2432) GN=HCBG_00080 PE=4 SV=1	15	23.2	105.26	967	0	176.27	0.157055	260060000	219320000	241020000	304690000	284000000	273460000	253900000	256800000	257200000	266210000	265770000	293280000	252680000	250500000	218680000	207870000	274070000	251870000	242440000	273990000
C0NAD7	Uncharacterized protein OS=Ajellomyces capsulatus (strain G186AR / H82 / ATCC MYA-2454 / RMSCC 2432) GN=HCBG_00083 PE=4 SV=1	13	40.2	52.646	487	0	80.281	0.458942	176250000	166220000	169430000	186720000	174390000	169780000	178250000	190260000	154830000	189140000	191270000	160390000	173530000	187180000	198200000	147050000	153320000	173850000	165920000	145720000
C0NAD8	Eukaryotic translation initiation factor 2 gamma subunit OS=Ajellomyces capsulatus (strain G186AR / H82 / ATCC MYA-2454 / RMSCC 2432) GN=HCBG_00084 PE=4 SV=1	22	56.4	56.719	521	0	323.31	0.494454	3618800000	3689800000	3678400000	3647400000	3828200000	3609300000	3620800000	3993700000	3720400000	3797900000	3759200000	3435100000	3522000000	3551500000	3776100000	3519300000	3699400000	3745700000	3566700000	3520100000
C0NAE1	CaaX prenyl protease OS=Ajellomyces capsulatus (strain G186AR / H82 / ATCC MYA-2454 / RMSCC 2432) GN=HCBG_00087 PE=4 SV=1	16	43.4	51.837	456	0	46.472	0.00833441	1062900000	1013800000	993030000	1090300000	1034000000	1021600000	1024100000	1115400000	1140700000	1070200000	1122600000	1227200000	1070600000	984350000	977100000	977470000	1011600000	874090000	968740000	1031700000
C0NAE2	Uncharacterized protein OS=Ajellomyces capsulatus (strain G186AR / H82 / ATCC MYA-2454 / RMSCC 2432) GN=HCBG_00088 PE=3 SV=1	18	19.8	115.15	1015	0	133.4	0.092899	312880000	351240000	325850000	340390000	393510000	336000000	355700000	403500000	370150000	350550000	328300000	383640000	354740000	329640000	333550000	337610000	356670000	365100000	342270000	365490000
C0NAE4	Ribosome biogenesis protein YTM1 OS=Ajellomyces capsulatus (strain G186AR / H82 / ATCC MYA-2454 / RMSCC 2432) GN=YTM1 PE=3 SV=1	17	50	52.821	490	0	175.17	0.00801047	469070000	474020000	518270000	491310000	488880000	477850000	533940000	609370000	483880000	463940000	438560000	456640000	403200000	466140000	449150000	441650000	453180000	394310000	462470000	417520000
C0NAE5	40S ribosomal protein S13 OS=Ajellomyces capsulatus (strain G186AR / H82 / ATCC MYA-2454 / RMSCC 2432) GN=HCBG_00091 PE=3 SV=1	5	38	10.473	92	0	11.651	0.115996	89977000	66790000	70761000	74067000	66376000	72207000	80376000	70820000	64384000	60329000	63085000	69017000	74719000	69171000	63818000	74051000	72274000	60943000	62532000	68110000
C0NAE6	Peptidyl-prolyl cis-trans isomerase OS=Ajellomyces capsulatus (strain G186AR / H82 / ATCC MYA-2454 / RMSCC 2432) GN=HCBG_00092 PE=3 SV=1	11	48.1	22.88	208	0	323.31	0.507883	7551200000	8961200000	8320500000	8274600000	8048900000	7274200000	8030500000	8275000000	7846100000	8107400000	7472100000	8145100000	8739800000	7408700000	9257200000	8275000000	7821500000	7980000000	8168700000	7823300000
C0NAF4	ATP-dependent RNA helicase DED1 OS=Ajellomyces capsulatus (strain G186AR / H82 / ATCC MYA-2454 / RMSCC 2432) GN=HCBG_00100 PE=3 SV=1	31	50.3	73.839	694	0	323.31	0.000527526	4578400000	4603600000	4730200000	4468900000	4266600000	4596400000	4564200000	4626000000	4190800000	4334200000	4293100000	4549800000	4103900000	4140700000	4139900000	4108700000	4365800000	4367100000	4192800000	4117600000
C0NAF5	INO80 chromatin remodeling complex Ies1 OS=Ajellomyces capsulatus (strain G186AR / H82 / ATCC MYA-2454 / RMSCC 2432) GN=HCBG_00101 PE=4 SV=1	8	9.8	130.72	1190	0	20.598	0.275576	58949000	67815000	54757000	60922000	60334000	60988000	62188000	68717000	61980000	57420000	61863000	59878000	71863000	74306000	58910000	63883000	67235000	58691000	77202000	65033000
C0NAF6	INSIG domain-containing protein OS=Ajellomyces capsulatus (strain G186AR / H82 / ATCC MYA-2454 / RMSCC 2432) GN=HCBG_00102 PE=4 SV=1	9	27	47.145	440	0	39.717	0.606446	63193000	82329000	81916000	71091000	76270000	80518000	69433000	87906000	93449000	67371000	75095000	83962000	87825000	82398000	81224000	82877000	86124000	74355000	72762000	78028000
C0NAF8	Bifunctional purine biosynthesis protein ADE16 OS=Ajellomyces capsulatus (strain G186AR / H82 / ATCC MYA-2454 / RMSCC 2432) GN=HCBG_00104 PE=3 SV=1	29	58.7	64.773	595	0	323.31	0.00109691	3467700000	3440100000	3584000000	3317900000	3801800000	3775200000	3546300000	3690100000	3292200000	3276400000	3238500000	3446700000	3512000000	3352500000	3145600000	3297200000	3288600000	3451800000	3265700000	3200800000
C0NAF9	Clathrin heavy chain OS=Ajellomyces capsulatus (strain G186AR / H82 / ATCC MYA-2454 / RMSCC 2432) GN=HCBG_00105 PE=3 SV=1	86	65.6	190.18	1676	0	323.31	0.605495	7854700000	8325200000	7873200000	7932600000	8274800000	8111100000	8273600000	8746700000	7902400000	8000400000	7568700000	8729100000	8720000000	7983800000	7716400000	7742100000	8145400000	8054900000	8051600000	8219000000
C0NAG1	Pyruvate carboxylase OS=Ajellomyces capsulatus (strain G186AR / H82 / ATCC MYA-2454 / RMSCC 2432) GN=HCBG_00107 PE=4 SV=1	60	65.8	131.46	1198	0	323.31	0.127522	5012200000	5430100000	5043500000	5374200000	5370300000	5236400000	5137800000	5993600000	5304500000	5384000000	5423700000	5378500000	5784500000	5117900000	5812600000	5267100000	5687900000	5614700000	5848000000	5760700000
C0NAG5	60S ribosomal protein L11 OS=Ajellomyces capsulatus (strain G186AR / H82 / ATCC MYA-2454 / RMSCC 2432) GN=HCBG_00111 PE=3 SV=1	9	61.3	19.772	173	0	213.65	0.117035	5337800000	5845900000	5127600000	5179600000	4302200000	4851400000	5046700000	4451000000	4702300000	4791000000	4519500000	4737600000	4314900000	5343600000	4658000000	5438200000	5064700000	4616100000	5785600000	4875900000
C0NAG6	Uncharacterized protein OS=Ajellomyces capsulatus (strain G186AR / H82 / ATCC MYA-2454 / RMSCC 2432) GN=HCBG_00112 PE=4 SV=1	4	23.4	19.32	201	0	48.465	0.736643	389340000	316430000	380920000	368310000	466440000	289180000	387720000	455850000	383060000	364340000	392400000	361480000	335590000	318670000	405020000	368160000	289400000	420630000	349400000	342300000
C0NAG7	Uncharacterized protein OS=Ajellomyces capsulatus (strain G186AR / H82 / ATCC MYA-2454 / RMSCC 2432) GN=HCBG_00113 PE=4 SV=1	4	48.2	14.982	141	0	42.221	0.329177	139920000	128510000	177320000	156410000	88937000	157790000	185830000	59269000	155120000	125150000	163040000	144120000	128990000	119970000	128580000	148450000	124590000	116230000	99231000	103520000
C0NAH4	Mevalonate kinase OS=Ajellomyces capsulatus (strain G186AR / H82 / ATCC MYA-2454 / RMSCC 2432) GN=HCBG_00120 PE=3 SV=1	12	38.7	53.015	488	0	84.702	0.163705	300140000	306180000	292040000	278790000	356770000	344070000	287230000	322370000	306650000	278590000	317960000	358170000	329160000	322140000	300140000	290660000	326030000	339530000	317500000	374600000
C0NAI1	60S ribosomal protein L38 OS=Ajellomyces capsulatus (strain G186AR / H82 / ATCC MYA-2454 / RMSCC 2432) GN=HCBG_00127 PE=3 SV=1	4	39.2	9.0716	79	0.00032	5.3632	0.215771	2229100000	2449100000	2294300000	2320200000	2179800000	1872900000	2105200000	2815800000	1841800000	2138000000	2256200000	1697100000	2027800000	2096400000	2507900000	2147300000	2050300000	1929600000	2156700000	1844900000
C0NAI7	Uncharacterized protein OS=Ajellomyces capsulatus (strain G186AR / H82 / ATCC MYA-2454 / RMSCC 2432) GN=HCBG_00133 PE=4 SV=1	6	21.3	51.915	450	0	54.882	0.0904246	103960000	114060000	113190000	115620000	107420000	119760000	144160000	147910000	100010000	132520000	108340000	132020000	97548000	110920000	108850000	95273000	115330000	102240000	116660000	109740000
C0NAI8	Metallopeptidase OS=Ajellomyces capsulatus (strain G186AR / H82 / ATCC MYA-2454 / RMSCC 2432) GN=HCBG_00134 PE=3 SV=1	38	49.3	118.47	1063	0	323.31	0.135583	1057600000	954960000	1016300000	1073000000	1132800000	1009300000	1024800000	1005500000	970430000	1029900000	1032100000	1083800000	1254400000	1004900000	1080600000	1103600000	1100700000	1183500000	1117400000	1086900000
C0NAJ6	Inorganic pyrophosphatase OS=Ajellomyces capsulatus (strain G186AR / H82 / ATCC MYA-2454 / RMSCC 2432) GN=HCBG_00142 PE=4 SV=1	21	78.3	33.364	295	0	295.66	0.00614556	3967600000	3725900000	3970700000	3901900000	4076900000	4250700000	4301500000	4043300000	3983300000	3948000000	3860700000	3924800000	4637200000	4054900000	4346200000	4083700000	4256500000	4589700000	4370500000	4078100000
C0NAJ8	Uncharacterized protein OS=Ajellomyces capsulatus (strain G186AR / H82 / ATCC MYA-2454 / RMSCC 2432) GN=HCBG_00144 PE=4 SV=1	5	40.6	11.55	106	0.00033933	7.5358	0.0284141	87867000	97010000	93013000	86403000	131680000	90354000	101100000	177170000	101850000	87797000	90639000	93432000	111430000	112180000	130750000	103410000	144740000	127270000	106600000	127510000
C0NAJ9	Uncharacterized protein OS=Ajellomyces capsulatus (strain G186AR / H82 / ATCC MYA-2454 / RMSCC 2432) GN=HCBG_00145 PE=4 SV=1	7	24.3	50.659	453	0	72.16	0.101582	41513000	48114000	42265000	44009000	41246000	42866000	59059000	42473000	35968000	36999000	42958000	32012000	34623000	44122000	32057000	44854000	32370000	43924000	35761000	35437000
C0NAK0	Uncharacterized protein OS=Ajellomyces capsulatus (strain G186AR / H82 / ATCC MYA-2454 / RMSCC 2432) GN=HCBG_00146 PE=4 SV=1	15	44.9	43.693	394	0	113.76	0.770528	477000000	527100000	468900000	528350000	491180000	484430000	490650000	543100000	510820000	537000000	495610000	451360000	501990000	524730000	541010000	487160000	544170000	499260000	498600000	542150000
C0NAK1	4-nitrophenylphosphatase OS=Ajellomyces capsulatus (strain G186AR / H82 / ATCC MYA-2454 / RMSCC 2432) GN=HCBG_00147 PE=4 SV=1	9	53.7	33.372	307	0	77.298	0.367079	305600000	361650000	393430000	372710000	389900000	368950000	426680000	417830000	357400000	404320000	412270000	365160000	446780000	344520000	397610000	353830000	458540000	396430000	414280000	364620000
C0NAK7	Aspartyl aminopeptidase OS=Ajellomyces capsulatus (strain G186AR / H82 / ATCC MYA-2454 / RMSCC 2432) GN=HCBG_00153 PE=3 SV=1	19	53.1	55.384	512	0	231.36	0.141833	1339200000	994450000	1142400000	1110900000	1335700000	1144200000	1230200000	1356200000	1100100000	1154000000	1123800000	946750000	1247200000	1004200000	1141500000	1050000000	1130500000	1026000000	1086300000	1125500000
C0NAK9	Uncharacterized protein OS=Ajellomyces capsulatus (strain G186AR / H82 / ATCC MYA-2454 / RMSCC 2432) GN=HCBG_00155 PE=4 SV=1	7	33.8	34.271	320	0	215.57	0.412588	447160000	499240000	469970000	470980000	533340000	460570000	481600000	587480000	427190000	448120000	459780000	533710000	624130000	526230000	509230000	428360000	561670000	559570000	456020000	513160000
C0NAL2	Structural maintenance of chromosomes protein OS=Ajellomyces capsulatus (strain G186AR / H82 / ATCC MYA-2454 / RMSCC 2432) GN=HCBG_00158 PE=3 SV=1	38	33.8	145.02	1271	0	323.31	0.813357	762040000	915910000	800780000	863820000	895960000	881630000	827630000	880990000	922050000	798350000	846420000	833750000	892720000	809210000	869310000	842310000	909720000	900560000	786020000	894400000
C0NAL6	MRS7 family protein OS=Ajellomyces capsulatus (strain G186AR / H82 / ATCC MYA-2454 / RMSCC 2432) GN=HCBG_00162 PE=4 SV=1	17	36.4	60.686	538	0	108	0.609308	533370000	467760000	589650000	492380000	682810000	608900000	538270000	440750000	612940000	659790000	565710000	524810000	615220000	563520000	485170000	491930000	589400000	614500000	575550000	514110000
C0NAM8	Alpha-mannosidase OS=Ajellomyces capsulatus (strain G186AR / H82 / ATCC MYA-2454 / RMSCC 2432) GN=HCBG_00174 PE=3 SV=1	34	36.3	122.91	1088	0	110.68	0.0885148	715150000	736510000	700160000	694830000	725850000	718730000	739370000	881340000	723070000	736520000	748900000	757990000	773030000	720870000	769180000	751030000	766240000	790310000	790600000	814660000
C0NAN1	F-box protein OS=Ajellomyces capsulatus (strain G186AR / H82 / ATCC MYA-2454 / RMSCC 2432) GN=HCBG_00177 PE=4 SV=1	4	6.2	61.818	565	0	33.984	0.342831	26485000	28858000	21811000	24229000	21124000	24779000	30410000	23417000	21529000	24994000	20606000	20273000	27483000	29737000	23847000	19090000	23354000	19697000	17160000	24922000
C0NAN2	ATP-dependent RNA helicase EIF4A OS=Ajellomyces capsulatus (strain G186AR / H82 / ATCC MYA-2454 / RMSCC 2432) GN=HCBG_00178 PE=3 SV=1	23	63.7	43.296	386	0	323.31	0.890077	15462000000	15815000000	15267000000	16030000000	14143000000	15611000000	15223000000	16695000000	15380000000	17343000000	15317000000	14562000000	16321000000	14387000000	15962000000	14693000000	15879000000	15947000000	16464000000	15294000000
C0NAQ6	60S ribosomal protein L33 OS=Ajellomyces capsulatus (strain G186AR / H82 / ATCC MYA-2454 / RMSCC 2432) GN=HCBG_00202 PE=4 SV=1	11	50.8	14.113	128	0	50.381	0.00243703	4386600000	3860800000	4067600000	4277400000	4290200000	4559200000	4388900000	4911400000	4138200000	4238600000	3958100000	4051500000	4572800000	4517400000	4296200000	4605300000	4846100000	4566300000	4744500000	4495100000
C0NAR4	Uncharacterized protein OS=Ajellomyces capsulatus (strain G186AR / H82 / ATCC MYA-2454 / RMSCC 2432) GN=HCBG_00210 PE=4 SV=1	6	10.1	112.69	1024	0	24.04	0.504645	51204000	36951000	50486000	37665000	42254000	38952000	41380000	26538000	36336000	45668000	41809000	39301000	37682000	57880000	43501000	31736000	43294000	28630000	37109000	33339000
C0NAR6	Mitochondrial phosphate carrier protein OS=Ajellomyces capsulatus (strain G186AR / H82 / ATCC MYA-2454 / RMSCC 2432) GN=HCBG_00212 PE=3 SV=1	14	42	41.87	383	0	176.94	0.000116556	337580000	356340000	384960000	375790000	418140000	363600000	414930000	300760000	371730000	394900000	385960000	407830000	486450000	529270000	484510000	487990000	516300000	455710000	480980000	452710000
C0NAR7	Uncharacterized protein OS=Ajellomyces capsulatus (strain G186AR / H82 / ATCC MYA-2454 / RMSCC 2432) GN=HCBG_00213 PE=4 SV=1	12	66	21.05	188	0	84.914	0.91108	442990000	487640000	437010000	406520000	430310000	410700000	365540000	490750000	433470000	414930000	458800000	444460000	398310000	458500000	420830000	441080000	427410000	409970000	454950000	443450000
C0NAS1	Glucose-6-phosphate 1-dehydrogenase OS=Ajellomyces capsulatus (strain G186AR / H82 / ATCC MYA-2454 / RMSCC 2432) GN=HCBG_00217 PE=3 SV=1	24	52.2	58.523	510	0	299.44	0.629334	509020000	561780000	575880000	524290000	598480000	513600000	573630000	636420000	504080000	541710000	582370000	523940000	602130000	490560000	517820000	575530000	600720000	540550000	540720000	544490000
C0NAT3	Eukaryotic translation initiation factor 2 beta subunit OS=Ajellomyces capsulatus (strain G186AR / H82 / ATCC MYA-2454 / RMSCC 2432) GN=HCBG_00229 PE=4 SV=1	18	55.7	34.435	309	0	323.31	0.130706	1893700000	1745500000	1811800000	1757000000	1512000000	1808500000	1846800000	1677900000	1765000000	1761700000	1708500000	1684200000	1620900000	1729700000	1685400000	1695600000	1698300000	1535100000	1630500000	1662300000
C0NAU0	SH3 domain-containing protein OS=Ajellomyces capsulatus (strain G186AR / H82 / ATCC MYA-2454 / RMSCC 2432) GN=HCBG_00236 PE=4 SV=1	4	25.9	24.254	224	0	8.2012	0.351279	32340000	50341000	46693000	49211000	61903000	50645000	38295000	29195000	49809000	55738000	58830000	54121000	53433000	39956000	61750000	36399000	58413000	52035000	53142000	55890000
C0NAU1	Multiprotein-bridging factor OS=Ajellomyces capsulatus (strain G186AR / H82 / ATCC MYA-2454 / RMSCC 2432) GN=HCBG_00237 PE=4 SV=1	9	51.6	17.021	157	0	93.788	0.138595	1219900000	1312000000	1393800000	1183400000	1541200000	1528900000	1363500000	1276400000	1347600000	1337400000	1425100000	1567400000	1281700000	1312500000	1270200000	1193600000	1281700000	1545300000	1309100000	1231200000
C0NAU2	Uncharacterized protein OS=Ajellomyces capsulatus (strain G186AR / H82 / ATCC MYA-2454 / RMSCC 2432) GN=HCBG_00238 PE=4 SV=1	8	9.2	138.18	1224	0	13.747	0.161828	198410000	177130000	204330000	169450000	209960000	163520000	256160000	184000000	173640000	200220000	152070000	179970000	137730000	187170000	178250000	201450000	180190000	118610000	156680000	155060000
C0NAV0	Uncharacterized protein OS=Ajellomyces capsulatus (strain G186AR / H82 / ATCC MYA-2454 / RMSCC 2432) GN=HCBG_00246 PE=4 SV=1	16	57.4	33.733	303	0	218.15	0.00326312	1229200000	1374800000	1361100000	1277300000	1559100000	1373400000	1408600000	1510200000	1324100000	1283700000	1294600000	1357600000	1325500000	1340300000	1337500000	1314600000	1294200000	1271600000	1309100000	1178000000
C0NAV3	Uncharacterized protein OS=Ajellomyces capsulatus (strain G186AR / H82 / ATCC MYA-2454 / RMSCC 2432) GN=HCBG_00249 PE=4 SV=1	8	29.4	42.576	394	0	100.1	0.0857567	220330000	292820000	242460000	302610000	379610000	249650000	262010000	346750000	341100000	330400000	331540000	303080000	288310000	241950000	260260000	228380000	282130000	330050000	266380000	329010000
C0NAV5	Uncharacterized protein OS=Ajellomyces capsulatus (strain G186AR / H82 / ATCC MYA-2454 / RMSCC 2432) GN=HCBG_00251 PE=4 SV=1	6	11.8	71.05	621	0	12.325	0.602506	53378000	38831000	69781000	51865000	63837000	54065000	45028000	49398000	50060000	56073000	55210000	71042000	46680000	48910000	51318000	56057000	51367000	60280000	36739000	42855000
C0NAW2	Eukaryotic translation initiation factor 3 subunit I OS=Ajellomyces capsulatus (strain G186AR / H82 / ATCC MYA-2454 / RMSCC 2432) GN=TIF34 PE=3 SV=1	20	74.1	38.09	340	0	323.31	0.50065	2581200000	2727600000	2459100000	2530000000	2475200000	2582600000	2404900000	3171800000	2469400000	2496700000	2330000000	2370600000	2535100000	2281000000	2467400000	2670100000	2424400000	2876800000	2512600000	2537800000
C0NAW3	C-1-tetrahydrofolate synthase OS=Ajellomyces capsulatus (strain G186AR / H82 / ATCC MYA-2454 / RMSCC 2432) GN=HCBG_00259 PE=3 SV=1	43	58.1	105.42	978	0	323.31	0.0199116	2865100000	2808200000	2769300000	2938700000	2919100000	3141100000	2944600000	3491600000	2864600000	2827800000	2788800000	2879400000	3427200000	3078300000	2988500000	3118300000	2989600000	3311900000	3011800000	3142900000
C0NAW4	Isocitrate dehydrogenase [NADP] OS=Ajellomyces capsulatus (strain G186AR / H82 / ATCC MYA-2454 / RMSCC 2432) GN=HCBG_00260 PE=3 SV=1	33	59.2	55.76	502	0	323.31	0.0018861	3000000000	3119600000	3009700000	3106000000	3445000000	3316200000	3208500000	3429600000	3178600000	3126500000	3339300000	3308200000	3839300000	3310900000	3456500000	3243000000	3599700000	3723900000	3423400000	3487600000
C0NAW5	NADH-ubiquinone oxidoreductase OS=Ajellomyces capsulatus (strain G186AR / H82 / ATCC MYA-2454 / RMSCC 2432) GN=HCBG_00261 PE=4 SV=1	4	27.7	14.17	119	0	111.27	0.38684	392700000	372770000	413240000	494800000	451210000	448350000	488830000	298350000	492180000	420900000	451560000	504090000	433600000	460740000	426730000	438780000	524320000	510000000	394390000	544350000
C0NAW7	Vid27 family protein OS=Ajellomyces capsulatus (strain G186AR / H82 / ATCC MYA-2454 / RMSCC 2432) GN=HCBG_00263 PE=4 SV=1	26	44.3	88.975	785	0	141.2	0.255047	662510000	644550000	640230000	656360000	699250000	689950000	687220000	701890000	660280000	721870000	650850000	703470000	727880000	695900000	696300000	703680000	647930000	734590000	615370000	748520000
C0NAW9	AP complex subunit beta OS=Ajellomyces capsulatus (strain G186AR / H82 / ATCC MYA-2454 / RMSCC 2432) GN=HCBG_00265 PE=3 SV=1	29	55.9	82.456	753	0	323.31	0.763991	671820000	562110000	582680000	637490000	677320000	604300000	619850000	765830000	582390000	705450000	640940000	632460000	728600000	595560000	630220000	610590000	631940000	600010000	701000000	643280000
C0NAX2	Coatomer subunit alpha OS=Ajellomyces capsulatus (strain G186AR / H82 / ATCC MYA-2454 / RMSCC 2432) GN=HCBG_00268 PE=4 SV=1	64	56.3	136.3	1216	0	323.31	0.213409	4408400000	4288100000	4262200000	4079100000	3983300000	4007300000	4170500000	4555300000	4081600000	4032900000	4178900000	4080700000	4556100000	4156900000	4453300000	4268500000	4275700000	4196600000	4381400000	4295300000
C0NAY2	D-lactate dehydrogenase OS=Ajellomyces capsulatus (strain G186AR / H82 / ATCC MYA-2454 / RMSCC 2432) GN=HCBG_00278 PE=4 SV=1	12	27.5	66.845	608	0	86.842	0.193966	233750000	262260000	222440000	256570000	272190000	278760000	269920000	273750000	254120000	247590000	244080000	255540000	289030000	241920000	247660000	245480000	258150000	283900000	243380000	229020000
C0NAY3	Beta-mannosidase OS=Ajellomyces capsulatus (strain G186AR / H82 / ATCC MYA-2454 / RMSCC 2432) GN=HCBG_00279 PE=4 SV=1	12	16.5	98.412	860	0	15.513	0.760461	298730000	294770000	294890000	354400000	266390000	303970000	349710000	354680000	287410000	282560000	323420000	286580000	321140000	354160000	310320000	296550000	282730000	340060000	330920000	296120000
C0NAZ5	ATP synthase mitochondrial F1 complex assembly factor 2 OS=Ajellomyces capsulatus (strain G186AR / H82 / ATCC MYA-2454 / RMSCC 2432) GN=HCBG_00291 PE=4 SV=1	9	34.7	41.689	372	0	56.849	0.640019	767390000	712000000	706380000	650290000	687440000	679460000	712450000	805690000	542760000	723560000	657230000	741750000	731070000	627230000	663980000	656400000	724300000	680520000	740970000	628510000
C0NAZ6	Oxysterol-binding protein OS=Ajellomyces capsulatus (strain G186AR / H82 / ATCC MYA-2454 / RMSCC 2432) GN=HCBG_00292 PE=3 SV=1	26	30.2	142.6	1278	0	238.71	0.717342	607790000	581950000	533480000	519230000	556950000	618410000	584120000	603370000	493770000	573910000	600710000	536140000	601040000	544010000	631020000	520130000	624440000	546570000	561760000	540820000
C0NAZ7	Uncharacterized protein OS=Ajellomyces capsulatus (strain G186AR / H82 / ATCC MYA-2454 / RMSCC 2432) GN=HCBG_00293 PE=4 SV=1	8	20.3	58.628	512	0	43.135	0.515669	174570000	158850000	139080000	117040000	108170000	107980000	131890000	168020000	129440000	142840000	116350000	129710000	129900000	146720000	152740000	159980000	133970000	123590000	136880000	172630000
C0NB00	Alcohol dehydrogenase OS=Ajellomyces capsulatus (strain G186AR / H82 / ATCC MYA-2454 / RMSCC 2432) GN=HCBG_00296 PE=4 SV=1	11	43.5	37.134	345	0	43.307	0.0457998	377320000	349100000	317460000	299830000	266640000	305150000	443520000	359150000	260710000	314140000	290550000	308380000	364090000	407720000	370590000	412860000	351070000	359290000	361450000	382730000
C0NB07	NADH-ubiquinone oxidoreductase OS=Ajellomyces capsulatus (strain G186AR / H82 / ATCC MYA-2454 / RMSCC 2432) GN=HCBG_00303 PE=4 SV=1	6	36.5	17.574	156	0	53.094	0.669521	458570000	506520000	574290000	568970000	604730000	624730000	528260000	376610000	625200000	511060000	604230000	594850000	568360000	499060000	528310000	591380000	471570000	614910000	520540000	418400000
C0NB08	C2 domain-containing protein OS=Ajellomyces capsulatus (strain G186AR / H82 / ATCC MYA-2454 / RMSCC 2432) GN=HCBG_00304 PE=4 SV=1	17	15.6	152.29	1335	0	66.918	0.361674	151490000	125550000	131340000	135440000	127550000	122510000	160980000	126270000	124950000	125930000	125450000	132340000	135130000	145580000	145130000	140610000	140280000	119270000	127180000	133760000
C0NB09	Uncharacterized protein OS=Ajellomyces capsulatus (strain G186AR / H82 / ATCC MYA-2454 / RMSCC 2432) GN=HCBG_00305 PE=4 SV=1	8	70.4	13.244	125	0	167.5	0.108809	3286500000	3671200000	3658800000	3956400000	4204000000	3959900000	4073400000	4936000000	4040100000	4288400000	3950100000	3984400000	4388400000	3540900000	4072500000	3976500000	4221900000	3635000000	4389000000	4150900000
C0NB15	U5 snRNP-specific protein OS=Ajellomyces capsulatus (strain G186AR / H82 / ATCC MYA-2454 / RMSCC 2432) GN=HCBG_00311 PE=4 SV=1	11	37.6	39.11	359	0	82.997	0.00163212	302290000	322400000	303140000	314300000	338280000	303230000	329160000	322630000	297410000	291060000	308730000	290940000	268040000	301810000	295620000	304070000	277810000	281600000	289480000	261740000
C0NB16	BET3 family protein OS=Ajellomyces capsulatus (strain G186AR / H82 / ATCC MYA-2454 / RMSCC 2432) GN=HCBG_00312 PE=4 SV=1	5	36.3	21.86	193	0	120.83	0.00692165	158870000	165490000	209440000	210520000	228240000	192710000	189920000	208600000	191480000	209870000	220200000	167520000	145520000	175680000	160240000	140580000	170700000	144420000	163270000	152890000
C0NB22	RNA-binding protein OS=Ajellomyces capsulatus (strain G186AR / H82 / ATCC MYA-2454 / RMSCC 2432) GN=HCBG_00318 PE=4 SV=1	13	40.3	45.683	427	0	323.31	0.000879296	4570100000	4996700000	4915800000	4569000000	5538700000	5289600000	4766900000	4822600000	4537600000	4630300000	4960400000	4711000000	4536000000	4085400000	4148100000	4175800000	4304500000	4505600000	4013000000	3728400000
C0NB27	Meiotic recombination protein DMC1 OS=Ajellomyces capsulatus (strain G186AR / H82 / ATCC MYA-2454 / RMSCC 2432) GN=HCBG_00323 PE=4 SV=1	7	24.8	35.675	310	0	25.066	0.00038014	108030000	100600000	111330000	111450000	114260000	103400000	113990000	131640000	120450000	120850000	121550000	127860000	133870000	133440000	120490000	116650000	154730000	133110000	141430000	141430000
C0NB29	Zinc knuckle domain-containing protein OS=Ajellomyces capsulatus (strain G186AR / H82 / ATCC MYA-2454 / RMSCC 2432) GN=HCBG_00325 PE=4 SV=1	6	42.4	22.356	217	0	53.895	0.0211862	666960000	603140000	633810000	560570000	568340000	533000000	524510000	491970000	674440000	564170000	542750000	650260000	542920000	639930000	643580000	586110000	640070000	697260000	601690000	727100000
C0NB30	UDP-N-acetylglucosamine pyrophosphorylase OS=Ajellomyces capsulatus (strain G186AR / H82 / ATCC MYA-2454 / RMSCC 2432) GN=HCBG_00326 PE=4 SV=1	33	69.7	56.729	515	0	316.2	0.376749	3914300000	4047300000	4265000000	4113000000	4345200000	4145700000	4114700000	4862600000	4092800000	4191900000	4339300000	3926500000	4480400000	4065300000	4171200000	3978000000	4144400000	4339300000	4266800000	4357000000
C0NB33	40S ribosomal protein S24 OS=Ajellomyces capsulatus (strain G186AR / H82 / ATCC MYA-2454 / RMSCC 2432) GN=HCBG_00329 PE=3 SV=1	12	60	15.558	135	0	188.58	0.0138306	6379900000	6639300000	6712200000	6282400000	6215200000	6146400000	6191500000	6809900000	5970200000	6018500000	6110900000	5763900000	7602800000	6308500000	7036900000	6385200000	6783800000	6734300000	6468000000	7056500000
C0NB37	Uncharacterized protein OS=Ajellomyces capsulatus (strain G186AR / H82 / ATCC MYA-2454 / RMSCC 2432) GN=HCBG_00333 PE=4 SV=1	6	63.8	12.972	116	0	323.31	0.180933	592010000	759530000	704490000	567560000	815180000	843030000	651810000	770320000	576270000	688660000	720040000	714420000	768560000	671120000	760710000	744570000	703700000	675160000	723530000	716680000
C0NB41	Rhodocoxin reductase OS=Ajellomyces capsulatus (strain G186AR / H82 / ATCC MYA-2454 / RMSCC 2432) GN=HCBG_00337 PE=4 SV=1	14	15.4	122.42	1133	0	79.034	0.030706	310630000	358950000	332530000	308330000	346540000	363230000	359660000	364940000	371480000	353780000	385710000	374310000	404040000	343890000	353910000	424720000	372560000	314320000	335730000	331360000
C0NB46	Ran-binding protein OS=Ajellomyces capsulatus (strain G186AR / H82 / ATCC MYA-2454 / RMSCC 2432) GN=HCBG_00342 PE=4 SV=1	10	27.5	62.155	556	0	86.007	0.848991	97659000	84127000	96150000	109090000	95622000	116660000	117920000	89048000	94143000	101640000	107430000	111230000	104760000	86876000	105660000	111350000	97853000	93708000	112390000	104880000
C0NB50	Indoleamine 2,3-dioxygenase OS=Ajellomyces capsulatus (strain G186AR / H82 / ATCC MYA-2454 / RMSCC 2432) GN=HCBG_00346 PE=4 SV=1	12	35.6	57.911	514	0	21.784	0.851693	140300000	154910000	158690000	179060000	129200000	184040000	201350000	151870000	206790000	161380000	135020000	191230000	172860000	165210000	180670000	177760000	163210000	182990000	180710000	154210000
C0NB53	Uncharacterized protein OS=Ajellomyces capsulatus (strain G186AR / H82 / ATCC MYA-2454 / RMSCC 2432) GN=HCBG_00349 PE=4 SV=1	22	25.8	122.38	1109	0	323.31	0.0804935	368850000	349840000	314140000	360170000	423860000	370530000	327540000	438060000	350810000	357700000	348330000	352580000	305330000	337900000	371800000	302690000	337030000	326770000	338940000	332420000
C0NB61	DNA-directed RNA polymerase subunit beta OS=Ajellomyces capsulatus (strain G186AR / H82 / ATCC MYA-2454 / RMSCC 2432) GN=HCBG_00357 PE=3 SV=1	45	39.8	147.58	1307	0	306	0.70867	1126600000	1169200000	1141700000	1121000000	1009700000	1175800000	1094400000	1224500000	1111800000	1089400000	1090800000	1060700000	1186700000	990810000	1218400000	1166900000	1133900000	1153700000	1185400000	1127400000
C0NB62	DUF1716 domain-containing protein OS=Ajellomyces capsulatus (strain G186AR / H82 / ATCC MYA-2454 / RMSCC 2432) GN=HCBG_00358 PE=4 SV=1	7	17.5	65.279	583	0	20.708	0.000437087	45964000	55064000	48444000	56385000	45569000	47264000	44552000	35587000	85101000	64884000	67273000	74700000	51482000	57897000	48947000	49217000	70055000	46657000	55085000	59210000
C0NB65	Uncharacterized protein OS=Ajellomyces capsulatus (strain G186AR / H82 / ATCC MYA-2454 / RMSCC 2432) GN=HCBG_00361 PE=4 SV=1	8	10.1	120.23	1058	0	38.896	0.0119521	62198000	55894000	58061000	66669000	84518000	69138000	63781000	73834000	59467000	59559000	80206000	90680000	53111000	50288000	58386000	47273000	57603000	55591000	52786000	66791000
C0NB73	Uncharacterized protein OS=Ajellomyces capsulatus (strain G186AR / H82 / ATCC MYA-2454 / RMSCC 2432) GN=HCBG_00369 PE=4 SV=1	8	61.6	15.392	138	0	63.219	0.104289	824400000	594070000	798190000	729150000	765610000	774750000	792830000	546800000	773460000	739090000	571290000	850880000	587100000	718780000	612950000	737230000	576140000	545840000	553400000	597240000
C0NB88	Amidase OS=Ajellomyces capsulatus (strain G186AR / H82 / ATCC MYA-2454 / RMSCC 2432) GN=HCBG_00384 PE=4 SV=1	24	53.8	64.856	589	0	237.05	0.00237749	2709300000	2622000000	2767100000	2636600000	2896400000	3033500000	2893200000	2779700000	2839800000	2680600000	2740300000	2854500000	3099300000	2887600000	2977600000	3138400000	2949100000	2686800000	2868900000	2760200000
C0NB90;C0P1F3		11	59.8	24.436	209	0	105.21	0.0148181	276570000	245280000	281310000	262460000	271160000	284300000	244260000	284410000	282500000	276970000	282670000	223870000	231890000	211040000	250110000	210530000	222580000	243150000	202240000	247170000
C0NB93	UTP-glucose-1-phosphate uridylyltransferase OS=Ajellomyces capsulatus (strain G186AR / H82 / ATCC MYA-2454 / RMSCC 2432) GN=HCBG_00389 PE=4 SV=1	26	59.4	58.701	524	0	323.31	0.954099	2421400000	2429100000	2464700000	2515400000	2362900000	2512100000	2401300000	2522600000	2433100000	2429200000	2343200000	2556900000	2495200000	2486300000	2387300000	2409800000	2477200000	2537400000	2326000000	2588900000
C0NB95	Transmembrane protein OS=Ajellomyces capsulatus (strain G186AR / H82 / ATCC MYA-2454 / RMSCC 2432) GN=HCBG_00391 PE=4 SV=1	33	31.9	166.03	1512	0	165.4	0.0495574	353770000	402970000	365280000	319230000	450670000	398210000	391010000	456750000	380810000	375880000	389560000	359530000	393340000	376760000	361860000	310960000	387090000	382520000	349020000	374140000
C0NB99	Uncharacterized protein OS=Ajellomyces capsulatus (strain G186AR / H82 / ATCC MYA-2454 / RMSCC 2432) GN=HCBG_00395 PE=4 SV=1	48	72.5	63.234	574	0	323.31	0.0770437	16882000000	17006000000	17718000000	17805000000	19486000000	19338000000	16880000000	20017000000	18379000000	17247000000	17534000000	18848000000	18404000000	16850000000	16524000000	16547000000	15603000000	18630000000	16347000000	16877000000
C0NBA3	Oxysterol-binding protein OS=Ajellomyces capsulatus (strain G186AR / H82 / ATCC MYA-2454 / RMSCC 2432) GN=HCBG_00399 PE=3 SV=1	11	28.6	59.27	531	0	105.93	0.00111671	145640000	129490000	141740000	144740000	153450000	147790000	166850000	146430000	139250000	152380000	160860000	157030000	158470000	185590000	181070000	180110000	165580000	169480000	177090000	210990000
C0NBB3	Peptidyl-prolyl cis-trans isomerase OS=Ajellomyces capsulatus (strain G186AR / H82 / ATCC MYA-2454 / RMSCC 2432) GN=HCBG_00409 PE=3 SV=1	11	50.4	27.05	252	0	115.91	0.700622	17618000000	17586000000	18308000000	19345000000	14575000000	14372000000	18793000000	21706000000	17174000000	18097000000	16967000000	17242000000	17736000000	19213000000	19660000000	17545000000	19499000000	17454000000	19230000000	17834000000
C0NBB8	3-hydroxy-3-methylglutaryl coenzyme A reductase OS=Ajellomyces capsulatus (strain G186AR / H82 / ATCC MYA-2454 / RMSCC 2432) GN=HCBG_00414 PE=3 SV=1	33	35.9	124.19	1160	0	323.31	9.66816e-06	842420000	914180000	915100000	1058900000	1101300000	974760000	959020000	1044500000	1098600000	1009300000	1103000000	1084100000	744290000	650510000	788600000	604050000	720030000	839710000	791150000	823890000
C0NBC4	Epsin N-terminal homology-containing protein OS=Ajellomyces capsulatus (strain G186AR / H82 / ATCC MYA-2454 / RMSCC 2432) GN=HCBG_00420 PE=4 SV=1	13	34.6	57.194	541	0	161.61	0.240445	473140000	482960000	464190000	455750000	541940000	524680000	435010000	558200000	499590000	500110000	445190000	521700000	502810000	473640000	399060000	423710000	458270000	503170000	421190000	486080000
C0NBC7	Inosine-5'-monophosphate dehydrogenase OS=Ajellomyces capsulatus (strain G186AR / H82 / ATCC MYA-2454 / RMSCC 2432) GN=HCBG_00423 PE=3 SV=1	22	58.5	58.107	549	0	320.81	0.00581627	2316500000	2302400000	2175100000	2218600000	2488900000	2249000000	2422400000	2556500000	2114000000	2028400000	2024500000	2175800000	2302500000	2390400000	2322700000	2093500000	2081900000	2326800000	2189400000	2248600000
C0NBC8	GMP synthase OS=Ajellomyces capsulatus (strain G186AR / H82 / ATCC MYA-2454 / RMSCC 2432) GN=HCBG_00424 PE=4 SV=1	12	62	28.676	258	0	214.19	0.880743	800300000	785620000	753500000	742770000	745400000	812910000	801630000	778540000	758340000	780220000	773360000	798640000	933170000	718450000	770070000	743850000	773080000	708090000	751020000	791130000
C0NBD0	40S ribosomal protein S21 OS=Ajellomyces capsulatus (strain G186AR / H82 / ATCC MYA-2454 / RMSCC 2432) GN=HCBG_00426 PE=3 SV=1	7	63.6	9.875	88	0	323.31	0.552851	4350900000	4316700000	3654700000	3936100000	3730300000	3760600000	3743200000	4342500000	3755400000	4410700000	4385600000	3367300000	4231300000	3887400000	4396200000	4534100000	4181600000	4212800000	4096900000	4122200000
C0NBD1	Phenylalanyl-tRNA synthetase subunit beta cytoplasmic OS=Ajellomyces capsulatus (strain G186AR / H82 / ATCC MYA-2454 / RMSCC 2432) GN=HCBG_00427 PE=4 SV=1	17	41.5	58.672	521	0	47.299	0.033692	656850000	652420000	653880000	705960000	796410000	676850000	718640000	838370000	718130000	693740000	674940000	714920000	719990000	734250000	761510000	712060000	692350000	720820000	693340000	692490000
C0NBD3	DRK1 histidine kinase OS=Ajellomyces capsulatus (strain G186AR / H82 / ATCC MYA-2454 / RMSCC 2432) GN=HCBG_00429 PE=4 SV=1	16	16.8	141.13	1288	0	130.78	0.403939	134740000	101910000	101110000	103310000	88668000	99459000	107600000	110320000	101850000	98486000	102540000	109390000	108860000	123210000	106320000	139100000	86215000	126400000	116520000	121960000
C0NBF1	Import inner membrane translocase subunit tim-50 OS=Ajellomyces capsulatus (strain G186AR / H82 / ATCC MYA-2454 / RMSCC 2432) GN=HCBG_00447 PE=4 SV=1	24	46.6	61.128	545	0	200.85	0.460558	940730000	792660000	883270000	980170000	901630000	931620000	933740000	815710000	990710000	872850000	955810000	1012100000	947740000	974000000	870060000	970910000	976670000	1000700000	907540000	918210000
C0NBF2	26S proteasome regulatory subunit OS=Ajellomyces capsulatus (strain G186AR / H82 / ATCC MYA-2454 / RMSCC 2432) GN=HCBG_00448 PE=4 SV=1	18	66.8	37.49	334	0	203.6	0.207289	787070000	907150000	817370000	902340000	893420000	855210000	802470000	990160000	925010000	941150000	911520000	931550000	896710000	806480000	891640000	808000000	914030000	888100000	915460000	892650000
C0NBF3	Histone deacetylase OS=Ajellomyces capsulatus (strain G186AR / H82 / ATCC MYA-2454 / RMSCC 2432) GN=HCBG_00449 PE=4 SV=1	16	31.3	75.526	683	0	173.74	0.49655	255960000	308130000	314090000	358290000	293500000	326530000	302680000	354700000	318290000	343350000	322390000	353850000	299510000	245960000	338000000	336120000	294350000	298260000	311740000	276830000
C0NBF4	60S ribosomal protein L23 OS=Ajellomyces capsulatus (strain G186AR / H82 / ATCC MYA-2454 / RMSCC 2432) GN=HCBG_00450 PE=3 SV=1	12	77.9	14.751	140	0	158.7	0.263852	3498500000	3464000000	3833000000	3745700000	4023300000	3871900000	3643700000	4718000000	3782600000	3831800000	3650000000	3747100000	4280900000	3491700000	3506700000	2974600000	3598500000	3861000000	3378600000	3465300000
C0NBF5	Uncharacterized protein OS=Ajellomyces capsulatus (strain G186AR / H82 / ATCC MYA-2454 / RMSCC 2432) GN=HCBG_00451 PE=4 SV=1	8	20.9	64.797	583	0	48.741	0.42992	211780000	251430000	199970000	187770000	176420000	201920000	243300000	139040000	203330000	218580000	186950000	183700000	207110000	230570000	214110000	220720000	242710000	196000000	220100000	208030000
C0NBF6	Uncharacterized protein OS=Ajellomyces capsulatus (strain G186AR / H82 / ATCC MYA-2454 / RMSCC 2432) GN=HCBG_00452 PE=4 SV=1	11	14.3	110.62	1017	0	18.662	0.207875	81319000	66420000	86176000	88204000	81933000	71878000	76894000	73783000	84059000	67835000	80925000	68210000	64443000	73625000	75710000	85192000	72399000	62133000	61680000	71327000
C0NBF9	Uncharacterized protein OS=Ajellomyces capsulatus (strain G186AR / H82 / ATCC MYA-2454 / RMSCC 2432) GN=HCBG_00455 PE=4 SV=1	9	23.6	67.775	664	0	110.3	0.955255	453070000	418790000	443210000	464240000	510960000	419400000	450550000	427890000	414330000	408320000	432510000	493730000	405030000	440650000	399380000	478660000	447310000	528920000	401720000	398650000
C0NBG0	Uncharacterized protein OS=Ajellomyces capsulatus (strain G186AR / H82 / ATCC MYA-2454 / RMSCC 2432) GN=HCBG_00456 PE=4 SV=1	5	34.7	11.551	101	0	153.13	0.177102	1858900000	1853200000	1698500000	1785000000	2124100000	1989900000	1724600000	1570200000	1672900000	1646100000	2035000000	2280600000	2260400000	2180100000	1880500000	2301300000	1988500000	2332400000	1809600000	2207100000
C0NBG1	DNA damage checkpoint protein rad24 OS=Ajellomyces capsulatus (strain G186AR / H82 / ATCC MYA-2454 / RMSCC 2432) GN=HCBG_00457 PE=3 SV=1	26	86.9	29.8	268	0	323.31	0.341658	13638000000	13808000000	13513000000	13088000000	13732000000	13718000000	13298000000	17189000000	13029000000	13341000000	13226000000	13861000000	16061000000	12734000000	13946000000	14265000000	15057000000	15768000000	13420000000	14826000000
C0NBG8	RNA-binding protein 8A OS=Ajellomyces capsulatus (strain G186AR / H82 / ATCC MYA-2454 / RMSCC 2432) GN=HCBG_00464 PE=4 SV=1	4	26.7	17.654	161	0	16.133	0.20466	204070000	188990000	197540000	237810000	233690000	192310000	196910000	207010000	242380000	267890000	239830000	199060000	235380000	174260000	246860000	182600000	278450000	212970000	263480000	226400000
C0NBH2	Alpha-amylase OS=Ajellomyces capsulatus (strain G186AR / H82 / ATCC MYA-2454 / RMSCC 2432) GN=HCBG_00468 PE=3 SV=1	7	30.7	52.244	473	0	84.005	0.0579422	134380000	133860000	125300000	145130000	137990000	141440000	136400000	187450000	137870000	161580000	155090000	145490000	152120000	152050000	151130000	140150000	162580000	163990000	166010000	161940000
C0NBH3	Bax inhibitor family protein OS=Ajellomyces capsulatus (strain G186AR / H82 / ATCC MYA-2454 / RMSCC 2432) GN=HCBG_00469 PE=3 SV=1	8	38.8	37.593	340	0	33.396	0.220577	111400000	103960000	109960000	112380000	156450000	105810000	118650000	118230000	123300000	118100000	107750000	154920000	161470000	129800000	117140000	132780000	120060000	132710000	137890000	127640000
C0NBI0	Uncharacterized protein OS=Ajellomyces capsulatus (strain G186AR / H82 / ATCC MYA-2454 / RMSCC 2432) GN=HCBG_00476 PE=4 SV=1	3	20.3	24.833	222	0	39.349	0.0480264	80942000	71683000	92887000	73531000	74157000	66943000	70095000	102050000	108420000	95505000	93726000	101610000	60485000	74923000	66215000	83067000	91771000	62880000	88134000	85804000
C0NBI3	Peptide methionine sulfoxide reductase msrA OS=Ajellomyces capsulatus (strain G186AR / H82 / ATCC MYA-2454 / RMSCC 2432) GN=HCBG_00479 PE=3 SV=1	9	56.4	22.126	195	0	53.242	0.0402455	1598000000	1419400000	1467700000	1436700000	1364000000	1403600000	1484700000	1145800000	1350600000	1297900000	1249300000	1262900000	1581300000	1375100000	1417000000	1481800000	1355300000	1361400000	1370400000	1387900000
C0NBI5	Proline oxidase PrnD OS=Ajellomyces capsulatus (strain G186AR / H82 / ATCC MYA-2454 / RMSCC 2432) GN=HCBG_00481 PE=4 SV=1	11	30.7	58.68	534	0	57.149	0.0169339	228090000	243370000	210410000	194160000	202290000	253530000	197750000	212210000	222720000	204280000	211420000	212390000	193260000	152250000	177850000	176920000	194380000	220190000	196020000	178000000
C0NBI7	Alkaline phosphatase OS=Ajellomyces capsulatus (strain G186AR / H82 / ATCC MYA-2454 / RMSCC 2432) GN=HCBG_00483 PE=3 SV=1	14	33.5	66.296	609	0	146.75	0.0976303	454750000	530310000	428920000	508770000	444150000	494180000	435270000	449210000	508200000	472290000	495080000	554500000	477070000	402290000	440700000	437480000	444680000	440550000	412260000	498050000
C0NBJ3	Uncharacterized protein OS=Ajellomyces capsulatus (strain G186AR / H82 / ATCC MYA-2454 / RMSCC 2432) GN=HCBG_00489 PE=4 SV=1	18	44.6	63.753	549	0	147.07	0.0821494	242300000	230930000	231900000	255180000	228160000	264150000	229460000	260130000	272990000	238650000	231620000	254690000	217620000	242680000	221690000	218270000	228920000	210910000	234620000	223490000
C0NBJ7	60S ribosomal protein L34B OS=Ajellomyces capsulatus (strain G186AR / H82 / ATCC MYA-2454 / RMSCC 2432) GN=HCBG_00493 PE=4 SV=1	8	40.8	13.555	120	0	69.37	0.000646863	2965000000	3333000000	2976800000	2903800000	2610200000	2391000000	2373600000	2445200000	2190100000	2775000000	2927100000	2386700000	3395200000	3042200000	3283000000	3130600000	2890700000	2908900000	3428300000	3055700000
C0NBJ8	mRNA splicing protein PRP8 OS=Ajellomyces capsulatus (strain G186AR / H82 / ATCC MYA-2454 / RMSCC 2432) GN=HCBG_00494 PE=4 SV=1	79	34.8	332	2878	0	323.31	0.00862819	1337500000	1257900000	1250100000	1271200000	1452100000	1302300000	1325600000	1266800000	1323600000	1375100000	1288100000	1339500000	1189600000	1281400000	1208600000	1275100000	1269900000	1179700000	1200300000	1171700000
C0NBK1	Cytochrome c oxidase polypeptide IV OS=Ajellomyces capsulatus (strain G186AR / H82 / ATCC MYA-2454 / RMSCC 2432) GN=HCBG_00497 PE=4 SV=1	7	61.3	22.258	199	0	90.485	0.701095	1413900000	1275300000	1339800000	1290500000	1222600000	1572100000	1153100000	988070000	1363300000	1286700000	1218300000	1237800000	1164700000	1344800000	1341900000	1313800000	1123100000	1364100000	1208300000	1183700000
C0NBL0	Aldo-keto reductase OS=Ajellomyces capsulatus (strain G186AR / H82 / ATCC MYA-2454 / RMSCC 2432) GN=HCBG_00506 PE=4 SV=1	12	50.7	31.667	280	0	43.669	0.134239	331010000	361480000	354970000	396080000	352230000	407460000	360210000	236930000	373570000	363580000	407260000	452220000	354950000	377200000	368050000	328660000	394180000	401140000	431370000	436460000
C0NBL2	Ribosomal protein S16 OS=Ajellomyces capsulatus (strain G186AR / H82 / ATCC MYA-2454 / RMSCC 2432) GN=HCBG_00508 PE=4 SV=1	16	62.2	16.568	148	0	323.31	0.0423206	6442100000	7358500000	6978800000	7229400000	6995900000	7236700000	5596800000	5358000000	6777600000	7293400000	6647300000	7574300000	7769300000	7897100000	7470500000	7310400000	7050200000	7943400000	6979900000	7851600000
C0NBM2	Uncharacterized protein OS=Ajellomyces capsulatus (strain G186AR / H82 / ATCC MYA-2454 / RMSCC 2432) GN=HCBG_00518 PE=4 SV=1	23	31.9	118.6	1057	0	263.78	0.427852	280320000	228520000	248630000	251540000	288890000	269590000	288250000	227370000	283380000	287710000	275240000	276900000	198510000	282290000	262880000	247540000	290230000	220380000	254900000	256340000
C0NBM4	GPI anchored serine-threonine rich protein OS=Ajellomyces capsulatus (strain G186AR / H82 / ATCC MYA-2454 / RMSCC 2432) GN=HCBG_00520 PE=4 SV=1	1	6.9	22.341	217	0	37.212	0.541781	461120000	489130000	539180000	498860000	514540000	559650000	592920000	592980000	483260000	516120000	494790000	602770000	630140000	477740000	554210000	393960000	538910000	422700000	505090000	526850000
C0NBM6	Uncharacterized protein OS=Ajellomyces capsulatus (strain G186AR / H82 / ATCC MYA-2454 / RMSCC 2432) GN=HCBG_00522 PE=4 SV=1	14	46.9	53.531	503	0	110.35	0.0121294	322250000	273920000	281150000	344800000	320630000	306820000	307100000	306790000	303610000	309720000	315120000	316000000	285970000	273890000	268250000	235950000	294810000	267060000	285900000	265630000
C0NBM7	4-carboxymuconolactone decarboxylase OS=Ajellomyces capsulatus (strain G186AR / H82 / ATCC MYA-2454 / RMSCC 2432) GN=HCBG_00523 PE=4 SV=1	4	34.4	20.858	186	0	23.414	0.152561	194070000	223250000	191790000	171850000	172230000	98568000	171160000	169900000	167550000	191560000	125650000	207020000	160540000	254880000	149790000	273400000	299330000	223490000	268740000	165220000
C0NBM9	RING-6 finger domain-containing protein OS=Ajellomyces capsulatus (strain G186AR / H82 / ATCC MYA-2454 / RMSCC 2432) GN=HCBG_00525 PE=4 SV=1	10	25.8	50.24	462	0	87.75	0.872306	251940000	272150000	326270000	279130000	304070000	293680000	287990000	312420000	288560000	302380000	311560000	303510000	302300000	291600000	244780000	329350000	258530000	341270000	243920000	317350000
C0NBP1	Uncharacterized protein OS=Ajellomyces capsulatus (strain G186AR / H82 / ATCC MYA-2454 / RMSCC 2432) GN=HCBG_00537 PE=4 SV=1	8	60.7	13.612	117	0	28.538	0.0899937	222200000	237300000	237960000	230210000	256860000	294440000	248390000	292330000	229590000	243340000	255950000	260630000	244550000	253970000	232360000	284000000	258710000	186560000	236270000	242590000
C0NBP4	Aromatic amino acid aminotransferase OS=Ajellomyces capsulatus (strain G186AR / H82 / ATCC MYA-2454 / RMSCC 2432) GN=HCBG_00540 PE=4 SV=1	20	53.6	58.781	532	0	187.25	0.134209	530140000	487370000	546490000	503030000	513110000	449550000	563000000	481490000	583200000	509850000	539690000	576340000	541240000	560460000	534960000	561230000	558400000	557940000	513160000	541780000
C0NBP5	Polarity-defective 6 OS=Ajellomyces capsulatus (strain G186AR / H82 / ATCC MYA-2454 / RMSCC 2432) GN=HCBG_00541 PE=4 SV=1	8	7.9	136.61	1239	0	21.491	0.289902	86701000	89179000	98667000	76833000	79899000	104900000	106260000	88882000	86429000	95221000	75719000	84891000	77099000	82996000	97095000	69387000	88233000	75850000	73291000	82474000
C0NBP7	Calcium/calmodulin-dependent protein kinase OS=Ajellomyces capsulatus (strain G186AR / H82 / ATCC MYA-2454 / RMSCC 2432) GN=HCBG_00543 PE=3 SV=1	11	38.3	48.029	436	0	142.7	0.816936	980230000	840580000	824120000	789250000	881700000	884910000	856900000	762640000	781030000	833200000	844380000	825240000	859670000	851050000	777970000	758910000	876400000	775410000	797450000	926850000
C0NBP9	NADH dehydrogenase I OS=Ajellomyces capsulatus (strain G186AR / H82 / ATCC MYA-2454 / RMSCC 2432) GN=HCBG_00545 PE=3 SV=1	18	57.4	53.474	479	0	323.31	0.211395	1488600000	1478200000	1377800000	1594500000	1539600000	1552100000	1599300000	1612300000	1531300000	1634400000	1490100000	1676300000	1593800000	1570400000	1433600000	1571100000	1611500000	1619700000	1518000000	1648700000
C0NBQ0	DNA-directed RNA polymerase I and III polypeptide OS=Ajellomyces capsulatus (strain G186AR / H82 / ATCC MYA-2454 / RMSCC 2432) GN=HCBG_00546 PE=4 SV=1	14	47.4	42.622	380	0	172.05	0.393953	463140000	529010000	467090000	539620000	434840000	430460000	430110000	558040000	500740000	462140000	458170000	396150000	476160000	472730000	480150000	434060000	526640000	474630000	491070000	495690000
C0NBQ4	Vacuolar sorting-associated protein OS=Ajellomyces capsulatus (strain G186AR / H82 / ATCC MYA-2454 / RMSCC 2432) GN=HCBG_00550 PE=3 SV=1	13	24.1	73.189	663	0	64.349	0.697221	138800000	138470000	121760000	128740000	133540000	132500000	121490000	181760000	137130000	143090000	155260000	141800000	146270000	122450000	132810000	124040000	131650000	114830000	160070000	134240000
C0NBQ5	V-SNARE OS=Ajellomyces capsulatus (strain G186AR / H82 / ATCC MYA-2454 / RMSCC 2432) GN=HCBG_00551 PE=4 SV=1	8	22.6	48.095	439	0	42.932	0.0744494	101870000	83389000	104850000	96297000	102860000	146730000	117750000	113070000	113710000	88249000	100050000	106010000	97929000	102640000	94920000	100910000	84495000	113220000	78908000	96577000
C0NBQ6	Cytochrome oxidase assembly OS=Ajellomyces capsulatus (strain G186AR / H82 / ATCC MYA-2454 / RMSCC 2432) GN=HCBG_00552 PE=4 SV=1	4	23.2	23.05	207	0	23.727	0.136101	116170000	119020000	143670000	96433000	78490000	113560000	115750000	99972000	97547000	88593000	92572000	125430000	94127000	137450000	105690000	133360000	96609000	85761000	97456000	80175000
C0NBR2	Splicing factor 3B subunit 1 OS=Ajellomyces capsulatus (strain G186AR / H82 / ATCC MYA-2454 / RMSCC 2432) GN=HCBG_00558 PE=4 SV=1	44	51.4	136.34	1227	0	323.31	0.0355982	899150000	868870000	915230000	845020000	1064100000	1000300000	977940000	899560000	942980000	948510000	909670000	950210000	903320000	944020000	833190000	840290000	950480000	897130000	836810000	929740000
C0NBR4	Uncharacterized protein OS=Ajellomyces capsulatus (strain G186AR / H82 / ATCC MYA-2454 / RMSCC 2432) GN=HCBG_00560 PE=4 SV=1	11	32.4	30.472	287	0	76.949	0.345138	662240000	722560000	746470000	781470000	850460000	837170000	694090000	880980000	775970000	769810000	817680000	808510000	789810000	681120000	740970000	657210000	685880000	961870000	692190000	757360000
C0NBR5	FACT complex subunit pob3 OS=Ajellomyces capsulatus (strain G186AR / H82 / ATCC MYA-2454 / RMSCC 2432) GN=HCBG_00561 PE=4 SV=1	18	44.1	67.362	605	0	281.95	0.0113033	988230000	936950000	975730000	1092100000	1052500000	1043300000	1089300000	1039300000	1063700000	1065200000	1059900000	1080400000	984190000	902770000	957410000	867090000	1081700000	1013000000	924320000	1076900000
C0NBR7	Carbonic anhydrase OS=Ajellomyces capsulatus (strain G186AR / H82 / ATCC MYA-2454 / RMSCC 2432) GN=HCBG_00563 PE=3 SV=1	8	51.8	25.099	222	0	124.03	0.000792643	327700000	334350000	316560000	350980000	379730000	380540000	427500000	418530000	375230000	392490000	357680000	376450000	358050000	374410000	328550000	341350000	381140000	352980000	357660000	355160000
C0NBS0	Uncharacterized protein OS=Ajellomyces capsulatus (strain G186AR / H82 / ATCC MYA-2454 / RMSCC 2432) GN=HCBG_00566 PE=4 SV=1	15	16.2	130.65	1234	0	144.97	0.0491915	397960000	353290000	383230000	360820000	329050000	350300000	387250000	381760000	313160000	350320000	355800000	357910000	378110000	406100000	371040000	444960000	351040000	363740000	347650000	367900000
C0NBS3	Splicing factor u2af large subunit OS=Ajellomyces capsulatus (strain G186AR / H82 / ATCC MYA-2454 / RMSCC 2432) GN=HCBG_00569 PE=4 SV=1	16	36.6	64.367	571	0	217.43	0.00458947	692400000	653700000	647600000	696190000	606190000	765050000	699350000	629350000	704730000	663290000	670760000	712690000	600370000	604520000	635170000	612600000	590230000	571310000	605100000	596520000
C0NBT1	40S ribosomal protein S13 OS=Ajellomyces capsulatus (strain G186AR / H82 / ATCC MYA-2454 / RMSCC 2432) GN=HCBG_00577 PE=3 SV=1	10	64.2	16.84	151	0	60.648	0.111097	4942500000	5626000000	5091900000	4796200000	4215000000	4747600000	5076400000	5392200000	4566900000	4782600000	4519500000	4994400000	5622400000	4824900000	5689900000	5205400000	5673300000	5160100000	5206400000	5154600000
C0NBT4	Uncharacterized protein OS=Ajellomyces capsulatus (strain G186AR / H82 / ATCC MYA-2454 / RMSCC 2432) GN=HCBG_00580 PE=4 SV=1	12	41.7	35.978	319	0	129.63	0.840871	1765100000	2255600000	1879400000	2076300000	2175000000	2198200000	1655500000	1970300000	1933600000	1762800000	1958600000	2107200000	1925300000	2020700000	1974000000	2125200000	1812100000	1980500000	1773500000	1974400000
C0NBT5	Bromodomain and PHD finger-containing protein OS=Ajellomyces capsulatus (strain G186AR / H82 / ATCC MYA-2454 / RMSCC 2432) GN=HCBG_00581 PE=4 SV=1	6	6.9	127.76	1153	0	29.052	0.170633	62038000	74590000	61452000	69981000	102320000	72045000	74325000	65865000	69018000	73458000	84883000	75380000	69247000	64405000	52907000	69047000	76463000	65131000	79583000	73003000
C0NBU1	Mitochondrial inner membrane protein OS=Ajellomyces capsulatus (strain G186AR / H82 / ATCC MYA-2454 / RMSCC 2432) GN=HCBG_00587 PE=3 SV=1	30	66.5	77.323	698	0	215.92	0.000101275	1146700000	1115100000	1128100000	1221200000	1210700000	1150800000	1206500000	1218500000	1155500000	1202800000	1133900000	1150400000	1009800000	1093900000	930210000	968670000	1100200000	994690000	1041400000	1015100000
C0NBU4	Uncharacterized protein OS=Ajellomyces capsulatus (strain G186AR / H82 / ATCC MYA-2454 / RMSCC 2432) GN=HCBG_00590 PE=4 SV=1	4	15.3	23.776	209	0	21.022	0.363964	71274000	89940000	76273000	101990000	73333000	86285000	63635000	69851000	78436000	74792000	67533000	85233000	76671000	70704000	71827000	80564000	78921000	94570000	78470000	77451000
C0NBU6	S-formylglutathione hydrolase OS=Ajellomyces capsulatus (strain G186AR / H82 / ATCC MYA-2454 / RMSCC 2432) GN=HCBG_00592 PE=3 SV=1	12	44.1	31.44	286	0	54.479	0.286302	376030000	368850000	469300000	583090000	583630000	488180000	470800000	432030000	564940000	451880000	525580000	501740000	454360000	435350000	417100000	395880000	406180000	453100000	509300000	421080000
C0NBU7	Uncharacterized protein OS=Ajellomyces capsulatus (strain G186AR / H82 / ATCC MYA-2454 / RMSCC 2432) GN=HCBG_00593 PE=3 SV=1	15	20	115.42	1026	0	86.112	0.620489	220340000	185970000	245750000	197100000	223350000	222540000	247310000	217960000	214850000	211830000	230940000	223650000	193880000	224960000	225440000	195050000	225650000	170420000	218180000	221830000
C0NBU9	Mitochondrial metal transporter 2 OS=Ajellomyces capsulatus (strain G186AR / H82 / ATCC MYA-2454 / RMSCC 2432) GN=HCBG_00595 PE=4 SV=1	6	19.7	44.61	416	0	45.554	0.0278505	178140000	171440000	189500000	174950000	191110000	185450000	212590000	238870000	152400000	177730000	176680000	192850000	233550000	215660000	192080000	193580000	182990000	185440000	156130000	188310000
C0NBV1	Cyclin-dependent protein kinase PhoA OS=Ajellomyces capsulatus (strain G186AR / H82 / ATCC MYA-2454 / RMSCC 2432) GN=HCBG_00597 PE=3 SV=1	16	45.1	44.786	399	0	158.25	0.131015	561550000	568740000	538990000	545600000	621900000	618150000	538310000	630380000	545050000	543510000	542830000	592850000	510030000	587530000	512880000	569400000	575970000	567970000	534430000	539080000
C0NBV7	NTF2 and RRM domain-containing protein OS=Ajellomyces capsulatus (strain G186AR / H82 / ATCC MYA-2454 / RMSCC 2432) GN=HCBG_00603 PE=4 SV=1	24	54.7	59.765	565	0	287.37	0.0494134	1647600000	1601400000	1610800000	1868500000	1859000000	2045400000	1792700000	1941800000	1676800000	1646000000	1566300000	1839800000	1699100000	1624000000	1302300000	1547600000	1496500000	1940600000	1502100000	1473600000
C0NBV8	Heat shock protein OS=Ajellomyces capsulatus (strain G186AR / H82 / ATCC MYA-2454 / RMSCC 2432) GN=HCBG_00604 PE=3 SV=1	74	34.8	165	1482	0	323.31	0.33029	137690000000	145520000000	147150000000	142020000000	130450000000	136240000000	136850000000	152920000000	141640000000	144110000000	139040000000	140670000000	143560000000	142200000000	145390000000	143260000000	146890000000	144300000000	144700000000	149670000000
C0NBX0	Periodic tryptophan protein OS=Ajellomyces capsulatus (strain G186AR / H82 / ATCC MYA-2454 / RMSCC 2432) GN=HCBG_00616 PE=4 SV=1	11	27.5	62.095	559	0	126.98	0.164811	303640000	270380000	238710000	249390000	216700000	225200000	254510000	258080000	248990000	238200000	244550000	275960000	261130000	236840000	224230000	225730000	232150000	234650000	232410000	237930000
C0NBX6	ARP2/3 complex subunit OS=Ajellomyces capsulatus (strain G186AR / H82 / ATCC MYA-2454 / RMSCC 2432) GN=HCBG_00622 PE=4 SV=1	21	80.5	36.349	318	0	284.2	0.252559	1634100000	1657900000	1546300000	1640100000	1671600000	1472600000	1531900000	1454400000	1598300000	1662900000	1569300000	1701600000	1511100000	1550800000	1652900000	1565000000	1604100000	1507600000	1628000000	1591500000
C0NBX7	WD domain-containing protein OS=Ajellomyces capsulatus (strain G186AR / H82 / ATCC MYA-2454 / RMSCC 2432) GN=HCBG_00623 PE=4 SV=1	13	18.5	107.01	961	0	54.589	0.0049451	138120000	131100000	107270000	104720000	116530000	114650000	123920000	126460000	117350000	122080000	128280000	92557000	103170000	103270000	91034000	103680000	95903000	92600000	93077000	85513000
C0NBX9	Uncharacterized protein OS=Ajellomyces capsulatus (strain G186AR / H82 / ATCC MYA-2454 / RMSCC 2432) GN=HCBG_00625 PE=4 SV=1	10	27	51.717	474	0	39.801	0.750919	136000000	146730000	133550000	149590000	132300000	131600000	134170000	143250000	146800000	142780000	143960000	151400000	162990000	140460000	144050000	99328000	154680000	129960000	147270000	143200000
C0NBY6	Uncharacterized protein OS=Ajellomyces capsulatus (strain G186AR / H82 / ATCC MYA-2454 / RMSCC 2432) GN=HCBG_00632 PE=4 SV=1	11	32.8	35.428	329	0	237.49	0.0359331	2811800000	2746200000	2866000000	2732400000	2859300000	2783200000	2698800000	3200900000	2540400000	2454500000	2774400000	2930900000	2387800000	2749800000	2369800000	2571000000	2484600000	2728400000	2483200000	2503100000
C0NBZ0	Y20 protein OS=Ajellomyces capsulatus (strain G186AR / H82 / ATCC MYA-2454 / RMSCC 2432) GN=HCBG_00636 PE=4 SV=1	8	56.2	21.983	203	0	53.984	0.00572396	61614000	79006000	86872000	85764000	72534000	81269000	70089000	117740000	64796000	76383000	87305000	76519000	130710000	99586000	121600000	94248000	108500000	112780000	107740000	108210000
C0NBZ1	Endoplasmic reticulum and nuclear membrane protein OS=Ajellomyces capsulatus (strain G186AR / H82 / ATCC MYA-2454 / RMSCC 2432) GN=HCBG_00637 PE=4 SV=1	13	28.7	73.073	659	0	120.12	0.532078	204570000	206200000	195460000	207170000	225870000	202520000	199200000	255010000	251200000	207600000	202400000	236590000	213390000	231730000	210760000	192090000	215370000	225960000	202510000	212590000
C0NBZ7	F-actin-capping protein subunit beta OS=Ajellomyces capsulatus (strain G186AR / H82 / ATCC MYA-2454 / RMSCC 2432) GN=HCBG_00643 PE=4 SV=1	11	54.5	30.117	268	0	309.49	0.597562	648660000	624030000	594950000	607890000	593280000	689360000	702150000	696560000	632390000	597330000	602980000	696760000	642150000	690280000	606890000	623630000	599660000	707160000	592820000	667110000
C0NC04	Pre-mRNA-splicing factor cwc22 OS=Ajellomyces capsulatus (strain G186AR / H82 / ATCC MYA-2454 / RMSCC 2432) GN=HCBG_00650 PE=4 SV=1	13	17.6	105.77	932	0	52.484	0.0714926	258810000	290470000	344320000	256710000	379320000	287910000	297640000	303620000	271970000	276780000	255400000	264640000	291240000	300520000	252260000	302380000	242950000	268440000	244960000	269690000
C0NC11	6-phosphogluconolactonase OS=Ajellomyces capsulatus (strain G186AR / H82 / ATCC MYA-2454 / RMSCC 2432) GN=HCBG_00657 PE=4 SV=1	10	44.5	28.886	265	0	90.397	0.000574643	332470000	314080000	333420000	344360000	351480000	348480000	298590000	303400000	364820000	403750000	388070000	347970000	378910000	394080000	397490000	378340000	452920000	372650000	439820000	388630000
C0NC21	Phosphoribosylglycinamide formyltransferase OS=Ajellomyces capsulatus (strain G186AR / H82 / ATCC MYA-2454 / RMSCC 2432) GN=HCBG_00667 PE=3 SV=1	6	29.5	25.742	234	0	65.795	0.950121	167070000	148510000	151820000	230930000	172770000	165320000	137740000	205620000	186320000	181230000	176750000	165830000	197360000	160600000	191910000	176380000	165950000	194010000	199770000	154570000
C0NC22	Pyridoxine kinase OS=Ajellomyces capsulatus (strain G186AR / H82 / ATCC MYA-2454 / RMSCC 2432) GN=HCBG_00668 PE=4 SV=1	9	35	43.978	406	0	178.61	0.224602	612770000	602580000	627720000	629490000	680340000	649500000	649200000	818120000	593700000	639950000	653320000	680110000	713220000	615400000	628290000	640610000	702050000	645210000	614650000	698300000
C0NC23	DUTPase OS=Ajellomyces capsulatus (strain G186AR / H82 / ATCC MYA-2454 / RMSCC 2432) GN=HCBG_00669 PE=4 SV=1	5	35	21.128	203	0	132.17	0.333832	944180000	965040000	968580000	1099300000	1001700000	1104400000	1168400000	1258700000	1016400000	1081900000	976070000	1118600000	1121400000	1002200000	1100600000	850750000	946160000	1111500000	1092900000	1077100000
C0NC30	ATP synthase subunit delta OS=Ajellomyces capsulatus (strain G186AR / H82 / ATCC MYA-2454 / RMSCC 2432) GN=HCBG_00676 PE=4 SV=1	3	56.9	10.668	102	0	79.582	0.466387	403070000	345060000	417890000	342290000	367240000	350690000	446600000	403010000	289830000	386890000	273490000	381010000	367060000	447860000	308410000	362680000	371060000	430690000	347570000	348350000
C0NC31	Uncharacterized protein OS=Ajellomyces capsulatus (strain G186AR / H82 / ATCC MYA-2454 / RMSCC 2432) GN=HCBG_00677 PE=4 SV=1	3	40	7.5416	65	0	38.528	0.289512	673660000	704960000	1222700000	669890000	837550000	845760000	603290000	236550000	565470000	766610000	754750000	650360000	693480000	723900000	1034000000	961410000	656980000	1172400000	992920000	1004100000
C0NC43	60S ribosomal protein L11 OS=Ajellomyces capsulatus (strain G186AR / H82 / ATCC MYA-2454 / RMSCC 2432) GN=HCBG_00689 PE=3 SV=1	11	55.9	20.498	188	0	234.93	0.402279	7099500000	8125200000	7363800000	6169000000	6716700000	6675400000	6155800000	7323700000	6277100000	7302800000	6622800000	6743500000	7524100000	6716300000	6954400000	6418500000	7478700000	7117900000	7120000000	7568100000
C0NC44	Protein transporter SEC23 OS=Ajellomyces capsulatus (strain G186AR / H82 / ATCC MYA-2454 / RMSCC 2432) GN=HCBG_00690 PE=4 SV=1	33	66.6	86.025	772	0	323.31	0.44456	2292200000	2185800000	2120600000	2142200000	2207600000	2417700000	2145700000	2383700000	2088800000	2049400000	2145800000	2204500000	2366300000	2240800000	1978700000	2184900000	2039600000	2343700000	2096600000	2208500000
C0NC45	DNA primase large subunit OS=Ajellomyces capsulatus (strain G186AR / H82 / ATCC MYA-2454 / RMSCC 2432) GN=HCBG_00691 PE=3 SV=1	6	16.9	58.721	504	0	130.97	0.62968	140830000	130280000	110210000	120270000	159000000	172130000	126260000	86944000	158420000	134470000	123370000	153930000	104660000	136760000	121480000	113190000	124080000	137530000	139920000	123160000
C0NC48	Peroxisomal adenine nucleotide transporter 1 OS=Ajellomyces capsulatus (strain G186AR / H82 / ATCC MYA-2454 / RMSCC 2432) GN=HCBG_00694 PE=3 SV=1	8	20.4	37.183	343	0	13.362	0.0687353	465010000	468030000	464750000	498720000	366440000	484320000	543010000	573560000	507860000	453360000	384520000	517810000	610800000	509610000	595310000	559190000	490700000	630810000	575700000	611460000
C0NC50	Uncharacterized protein OS=Ajellomyces capsulatus (strain G186AR / H82 / ATCC MYA-2454 / RMSCC 2432) GN=HCBG_00696 PE=4 SV=1	7	21	47.265	439	0	49.063	0.984902	197870000	155900000	141960000	168980000	196830000	181080000	161410000	138740000	167160000	182530000	153220000	176920000	201820000	156470000	149710000	193460000	151740000	185220000	186540000	151820000
C0NC52	NAD dependent epimerase/dehydratase OS=Ajellomyces capsulatus (strain G186AR / H82 / ATCC MYA-2454 / RMSCC 2432) GN=HCBG_00698 PE=4 SV=1	14	58	41.984	374	0	67.389	0.0653731	227500000	215380000	231310000	216750000	211790000	218150000	230960000	157580000	226500000	202680000	164050000	218310000	172500000	194900000	181480000	190260000	165700000	158300000	182190000	194530000
C0NC53	Topoisomerase I OS=Ajellomyces capsulatus (strain G186AR / H82 / ATCC MYA-2454 / RMSCC 2432) GN=HCBG_00699 PE=4 SV=1	32	39.9	103.07	909	0	225.79	0.535373	1021500000	1022400000	924270000	908260000	996790000	1049100000	943660000	1055600000	1046800000	1025200000	984490000	957100000	1030000000	959380000	977770000	893650000	903400000	976550000	916250000	1030900000
C0NC54	ATP synthase subunit gamma OS=Ajellomyces capsulatus (strain G186AR / H82 / ATCC MYA-2454 / RMSCC 2432) GN=HCBG_00700 PE=3 SV=1	12	59.1	32.453	298	0	183.81	0.238821	3462800000	3481200000	3390500000	4080200000	4273500000	3540300000	3970100000	4058900000	3668400000	3859500000	3907200000	3785100000	3966600000	3451800000	3633500000	3323700000	3698000000	3702100000	3674000000	3979300000
C0NC56	Thioredoxin OS=Ajellomyces capsulatus (strain G186AR / H82 / ATCC MYA-2454 / RMSCC 2432) GN=HCBG_00702 PE=4 SV=1	23	37.5	53.921	493	0	79.909	0.00298624	1186500000	1189400000	1174200000	1127700000	1329800000	1320100000	1256500000	1387200000	1174700000	1219800000	1063800000	1171100000	1162200000	1153500000	1127200000	1195300000	1067100000	1080400000	1258700000	1046200000
C0NC57	Killer toxin resistant protein OS=Ajellomyces capsulatus (strain G186AR / H82 / ATCC MYA-2454 / RMSCC 2432) GN=HCBG_00703 PE=4 SV=1	29	38.6	119.12	1068	0	280.86	0.0272902	1240000000	1196800000	1301500000	1342700000	1341300000	1323400000	1287200000	1418900000	1405800000	1255700000	1234000000	1312800000	1305200000	1145000000	1202000000	1147000000	1203200000	1256000000	1217300000	1152400000
C0NC66	SANT domain-containing protein OS=Ajellomyces capsulatus (strain G186AR / H82 / ATCC MYA-2454 / RMSCC 2432) GN=HCBG_00712 PE=4 SV=1	25	21.3	185.68	1695	0	84.056	0.00238288	241550000	273200000	255280000	283220000	288880000	256130000	274980000	281620000	261050000	251190000	252230000	257450000	235930000	222390000	228220000	219560000	263380000	239050000	257080000	218310000
C0NC77	Uncharacterized protein OS=Ajellomyces capsulatus (strain G186AR / H82 / ATCC MYA-2454 / RMSCC 2432) GN=HCBG_00723 PE=4 SV=1	4	14.9	24.547	221	0	20.406	0.323876	175580000	167190000	167910000	217340000	239890000	248240000	196910000	196860000	245590000	203540000	160330000	186140000	219780000	157090000	160130000	177620000	186470000	243010000	170220000	183160000
C0NC78	Eukaryotic translation initiation factor 3 subunit A OS=Ajellomyces capsulatus (strain G186AR / H82 / ATCC MYA-2454 / RMSCC 2432) GN=TIF32 PE=3 SV=1	66	63.8	120.89	1054	0	323.31	0.679548	5181800000	5442900000	5535200000	5629700000	5952400000	5731500000	5233300000	5632900000	5608500000	5460500000	5533200000	5665200000	5651300000	5457400000	5738500000	5184200000	5676000000	5932500000	5386400000	5602900000
C0NC86	COPII coated vesicle component Erv46 OS=Ajellomyces capsulatus (strain G186AR / H82 / ATCC MYA-2454 / RMSCC 2432) GN=HCBG_00732 PE=4 SV=1	12	33.8	48.356	435	0	127.14	0.401859	803950000	896180000	825940000	823120000	784250000	905080000	818690000	805070000	811460000	920060000	760880000	717810000	826520000	781460000	860070000	803010000	774240000	703330000	881260000	656500000
C0NC87	mRNA export factor mex67 OS=Ajellomyces capsulatus (strain G186AR / H82 / ATCC MYA-2454 / RMSCC 2432) GN=HCBG_00733 PE=4 SV=1	19	33.2	78.172	705	0	137.78	0.0297402	369160000	407070000	442350000	338630000	385310000	404890000	445970000	466770000	373550000	365700000	392250000	435820000	383180000	358620000	362790000	339630000	366830000	327950000	347200000	356570000
C0NC88	Vacuolar sorting-associated protein OS=Ajellomyces capsulatus (strain G186AR / H82 / ATCC MYA-2454 / RMSCC 2432) GN=HCBG_00734 PE=4 SV=1	12	20.8	98.949	898	0	31.882	0.101185	46948000	39971000	56220000	39041000	47881000	49218000	50193000	42096000	56545000	59608000	56600000	56997000	42087000	41394000	42851000	56889000	59496000	41686000	41850000	43440000
C0NC89	60S acidic ribosomal protein P0 OS=Ajellomyces capsulatus (strain G186AR / H82 / ATCC MYA-2454 / RMSCC 2432) GN=HCBG_00735 PE=4 SV=1	4	63.3	13.777	128	0	169.14	0.442817	651670000	584990000	743380000	665040000	678840000	774500000	714150000	685110000	784060000	813420000	755240000	722980000	720440000	997780000	574880000	832280000	783650000	647680000	774190000	646630000
C0NC90	60S acidic ribosomal protein P0 OS=Ajellomyces capsulatus (strain G186AR / H82 / ATCC MYA-2454 / RMSCC 2432) GN=HCBG_00736 PE=3 SV=1	5	50.9	12.855	116	0	191.38	0.0280656	5051400000	4897200000	4838100000	5352800000	4361200000	5155300000	5101800000	5060000000	5241100000	6104700000	5582400000	6026200000	4975300000	4634600000	5022900000	5126400000	4908000000	4937900000	5178000000	5845200000
C0NC91	tRNA (guanine-N(7)-)-methyltransferase non-catalytic subunit TRM82 OS=Ajellomyces capsulatus (strain G186AR / H82 / ATCC MYA-2454 / RMSCC 2432) GN=TRM82 PE=3 SV=1	5	13.4	58.501	538	0	90.938	0.137514	210110000	210210000	229270000	201250000	228790000	216580000	205950000	302540000	256090000	261010000	282040000	227170000	221660000	182540000	218250000	226170000	242190000	200700000	284800000	293710000
C0NC92	Uncharacterized protein OS=Ajellomyces capsulatus (strain G186AR / H82 / ATCC MYA-2454 / RMSCC 2432) GN=HCBG_00738 PE=4 SV=1	5	43.2	12.775	111	0	65.651	0.0742474	205820000	250740000	293540000	332450000	398490000	325150000	270740000	409320000	349990000	330970000	389660000	315770000	332750000	246050000	303960000	251490000	324670000	311510000	330170000	347730000
C0NC93	Mitochondrial import protein MAS5 OS=Ajellomyces capsulatus (strain G186AR / H82 / ATCC MYA-2454 / RMSCC 2432) GN=HCBG_00739 PE=3 SV=1	26	65.9	45.164	410	0	323.31	4.24345e-05	11653000000	11164000000	11838000000	12628000000	11169000000	10873000000	10673000000	10296000000	11831000000	12935000000	11839000000	12892000000	10046000000	10741000000	9895300000	10024000000	10916000000	10810000000	10247000000	10860000000
C0NC99	SAM domain-containing protein OS=Ajellomyces capsulatus (strain G186AR / H82 / ATCC MYA-2454 / RMSCC 2432) GN=HCBG_00745 PE=4 SV=1	19	42.9	67.335	623	0	244.87	0.224913	1586700000	1484300000	1582800000	1628900000	1646700000	1550300000	1695500000	1857600000	1569300000	1392600000	1507700000	1725400000	1758600000	1411500000	1404200000	1491200000	1399300000	1558100000	1438100000	1556100000
C0NCA6	Serine/threonine-protein phosphatase OS=Ajellomyces capsulatus (strain G186AR / H82 / ATCC MYA-2454 / RMSCC 2432) GN=HCBG_00752 PE=3 SV=1	16	69.9	35.718	309	0	170.57	3.11583e-05	1004800000	938200000	996820000	961590000	1093900000	954360000	1090500000	1125300000	1025200000	1021600000	1034600000	882370000	841070000	823970000	904080000	831100000	792000000	745510000	824330000	850550000
C0NCA7	Small COPII coat GTPase sar1 OS=Ajellomyces capsulatus (strain G186AR / H82 / ATCC MYA-2454 / RMSCC 2432) GN=HCBG_00753 PE=3 SV=1	14	52.4	33.077	294	0	251.65	0.327194	4336600000	4279100000	4570600000	4222300000	4248900000	3889700000	4671900000	4588200000	4245700000	4141100000	4339300000	4102100000	4122400000	4273600000	4286700000	4458400000	3976300000	4192800000	4156700000	4028400000
C0NCB3	Proliferating cell nuclear antigen OS=Ajellomyces capsulatus (strain G186AR / H82 / ATCC MYA-2454 / RMSCC 2432) GN=HCBG_00759 PE=3 SV=1	15	19.3	101.03	906	0	250.53	6.54013e-05	4603800000	3273000000	3754300000	4050000000	3822100000	4868500000	4287600000	4398300000	3579900000	3845200000	3385600000	3633700000	3421000000	2761500000	2831000000	2617900000	2716400000	2944600000	2844100000	2972500000
C0NCB8	Uncharacterized protein OS=Ajellomyces capsulatus (strain G186AR / H82 / ATCC MYA-2454 / RMSCC 2432) GN=HCBG_00764 PE=4 SV=1	4	53.3	12.019	120	0	216.85	0.0273966	517940000	593180000	619620000	579690000	556630000	538580000	533020000	594230000	569630000	518800000	632970000	616680000	647800000	601550000	616910000	652080000	663110000	612340000	616810000	676020000
C0NCC4	Uncharacterized protein OS=Ajellomyces capsulatus (strain G186AR / H82 / ATCC MYA-2454 / RMSCC 2432) GN=HCBG_00770 PE=4 SV=1	7	86.2	11.019	94	0	28.289	0.81693	761100000	722780000	673120000	652560000	836760000	603790000	590160000	995250000	723700000	707450000	706230000	595340000	822130000	571730000	766680000	688520000	759050000	884270000	705270000	729480000
C0NCC5	Multiple RNA-binding domain-containing protein OS=Ajellomyces capsulatus (strain G186AR / H82 / ATCC MYA-2454 / RMSCC 2432) GN=HCBG_00771 PE=4 SV=1	9	12.7	89.663	801	0	106.33	0.0147429	81565000	68594000	74787000	83887000	65469000	64532000	70942000	75206000	69877000	69810000	68284000	67374000	53140000	69389000	63890000	57328000	68648000	59219000	65443000	70957000
C0NCC8	Phosphatase PP1 regulatory subunit sds22 OS=Ajellomyces capsulatus (strain G186AR / H82 / ATCC MYA-2454 / RMSCC 2432) GN=HCBG_00774 PE=4 SV=1	17	65.6	39.371	349	0	323.31	0.0396584	540080000	506230000	576600000	597760000	628650000	635760000	597700000	776380000	587500000	598150000	608280000	598930000	666920000	597580000	566760000	630690000	685820000	650120000	607030000	625580000
C0NCD1	Peroxisomal half ABC transporter OS=Ajellomyces capsulatus (strain G186AR / H82 / ATCC MYA-2454 / RMSCC 2432) GN=HCBG_00777 PE=4 SV=1	15	22.6	96.655	862	0	30.2	0.68207	211970000	207280000	192900000	193930000	181430000	181060000	231990000	260970000	228230000	198650000	192830000	198590000	215730000	201730000	185740000	215880000	234230000	211180000	219280000	219870000
C0NCD8	Mitochondrial import inner membrane translocase subunit tim10 OS=Ajellomyces capsulatus (strain G186AR / H82 / ATCC MYA-2454 / RMSCC 2432) GN=HCBG_00784 PE=3 SV=1	3	31.9	10.409	94	0	26.378	0.038002	355250000	504060000	356460000	247530000	261220000	307520000	298600000	559870000	260170000	282070000	225810000	280700000	278530000	201760000	230160000	319620000	246640000	192500000	196790000	229540000
C0NCE2	COP9 signalosome complex subunit OS=Ajellomyces capsulatus (strain G186AR / H82 / ATCC MYA-2454 / RMSCC 2432) GN=HCBG_00788 PE=4 SV=1	11	22.1	52.628	466	0	27.801	0.0310344	115650000	109150000	102720000	120040000	108950000	118390000	124080000	158560000	120320000	111140000	114970000	142140000	126190000	122380000	116050000	118940000	146820000	150260000	141910000	134300000
C0NCE3	60S ribosomal protein L20 OS=Ajellomyces capsulatus (strain G186AR / H82 / ATCC MYA-2454 / RMSCC 2432) GN=HCBG_00789 PE=3 SV=1	17	51.9	27.1	231	0	95.745	0.000122848	6505000000	7398600000	7094300000	6846800000	6363400000	6318400000	6385500000	7284400000	6580200000	6420900000	6278000000	6554000000	8219900000	7476800000	7314100000	8066000000	8157200000	8026500000	7642600000	7447700000
C0NCE5	NADH-cytochrome b5 reductase OS=Ajellomyces capsulatus (strain G186AR / H82 / ATCC MYA-2454 / RMSCC 2432) GN=HCBG_00791 PE=3 SV=1	16	52.6	36.176	321	0	196.15	0.114748	2058500000	2107100000	2058600000	2073000000	2004900000	2143000000	2179800000	2269900000	1831800000	1964600000	1985300000	2087100000	2270200000	2017000000	2145600000	1991800000	1972400000	2066500000	2022400000	2100400000
C0NCF3	Ada histone acetyltransferase complex component OS=Ajellomyces capsulatus (strain G186AR / H82 / ATCC MYA-2454 / RMSCC 2432) GN=HCBG_00799 PE=4 SV=1	11	22.8	75.296	681	0	22.079	0.0212402	107710000	90280000	90078000	90945000	91283000	92938000	102310000	106210000	79698000	78901000	76035000	95149000	109080000	97193000	97585000	105600000	85192000	100660000	104420000	94588000
C0NCF6	NADP-dependent mannitol dehydrogenase OS=Ajellomyces capsulatus (strain G186AR / H82 / ATCC MYA-2454 / RMSCC 2432) GN=HCBG_00802 PE=3 SV=1	12	46.8	37.579	348	0	93.02	0.0183889	134290000	159940000	133920000	115240000	143810000	117800000	129810000	147660000	122760000	141550000	132440000	137690000	198360000	158570000	156920000	148130000	168670000	152340000	153560000	163290000
C0NCG1	Ribosomal protein L15 OS=Ajellomyces capsulatus (strain G186AR / H82 / ATCC MYA-2454 / RMSCC 2432) GN=HCBG_00807 PE=3 SV=1	15	52.7	24.117	203	0	81.78	0.0583818	7290900000	8055100000	7263900000	6946400000	7511400000	7261300000	6220900000	4671600000	7134300000	7590700000	7680100000	7134000000	8417500000	8049600000	7616800000	8082300000	8477400000	8817500000	7181900000	7401600000
C0NCG3	PSP1 domain-containing protein OS=Ajellomyces capsulatus (strain G186AR / H82 / ATCC MYA-2454 / RMSCC 2432) GN=HCBG_00809 PE=4 SV=1	12	20.8	95.992	888	0	36.607	0.0735966	208390000	193140000	172400000	206960000	201420000	211470000	240150000	206380000	191640000	195810000	163610000	223270000	233230000	218020000	226760000	210270000	172830000	197540000	200110000	192760000
C0NCH6	Tetratricopeptide repeat domain-containing protein OS=Ajellomyces capsulatus (strain G186AR / H82 / ATCC MYA-2454 / RMSCC 2432) GN=HCBG_00822 PE=4 SV=1	16	34.5	51.418	466	0	94.161	0.0487314	361460000	347820000	397210000	345780000	362140000	406090000	368230000	441120000	394830000	394090000	439040000	388920000	289920000	386260000	372720000	326230000	331520000	356250000	371820000	311220000
C0NCH9	Protein disulfide-isomerase OS=Ajellomyces capsulatus (strain G186AR / H82 / ATCC MYA-2454 / RMSCC 2432) GN=HCBG_00825 PE=3 SV=1	28	56.1	59.247	540	0	323.31	6.82136e-05	12225000000	12364000000	12555000000	12697000000	13044000000	14525000000	13255000000	14068000000	12866000000	12574000000	12310000000	13458000000	11694000000	9853100000	11378000000	11033000000	11307000000	11973000000	11764000000	11035000000
C0NCI0	Uracil-DNA glycosylase OS=Ajellomyces capsulatus (strain G186AR / H82 / ATCC MYA-2454 / RMSCC 2432) GN=HCBG_00826 PE=3 SV=1	30	44.8	96.957	892	0	244.15	0.985203	1278500000	1238700000	1169100000	1202100000	1192600000	1245600000	1133500000	1287600000	1204400000	1296700000	1150700000	1244400000	1270000000	1094900000	1277400000	1165700000	1209400000	1172600000	1214600000	1275700000
C0NCI5	Heterogeneous nuclear ribonucleoprotein HRP1 OS=Ajellomyces capsulatus (strain G186AR / H82 / ATCC MYA-2454 / RMSCC 2432) GN=HCBG_00831 PE=4 SV=1	9	27.6	45.321	410	0	101.37	0.0953029	236410000	224850000	256890000	274640000	257670000	216210000	232110000	228910000	244760000	264010000	290670000	273000000	262470000	236120000	213370000	256480000	271160000	275260000	242490000	282750000
C0NCI7	rRNA adenine N(6)-methyltransferase OS=Ajellomyces capsulatus (strain G186AR / H82 / ATCC MYA-2454 / RMSCC 2432) GN=HCBG_00833 PE=3 SV=1	8	26.8	42.967	384	0	47.095	0.0211281	115970000	148550000	125810000	161280000	162080000	155420000	151550000	123170000	168690000	153840000	159650000	180050000	123220000	128540000	136570000	119020000	120180000	149700000	120130000	134100000
C0NCI8	Pre-mRNA-splicing factor OS=Ajellomyces capsulatus (strain G186AR / H82 / ATCC MYA-2454 / RMSCC 2432) GN=HCBG_00834 PE=4 SV=1	34	44.3	105.86	941	0	168.13	0.0823289	528320000	554410000	513550000	544720000	614720000	583910000	537310000	607000000	574080000	556250000	591640000	587080000	571420000	506420000	522750000	470520000	504010000	592800000	484580000	579500000
C0NCJ1	Stress protein p66 OS=Ajellomyces capsulatus (strain G186AR / H82 / ATCC MYA-2454 / RMSCC 2432) GN=HCBG_00837 PE=4 SV=1	28	58.2	66.456	622	0	207.33	0.00127435	604330000	606970000	634350000	655890000	753060000	746950000	731430000	766850000	711810000	664380000	654530000	692570000	820110000	703790000	706490000	686370000	721020000	807070000	718180000	697570000
C0NCJ2	Uncharacterized protein OS=Ajellomyces capsulatus (strain G186AR / H82 / ATCC MYA-2454 / RMSCC 2432) GN=HCBG_00838 PE=4 SV=1	5	40.3	22.177	191	0	15.378	0.807794	232320000	215350000	240680000	235340000	254520000	264540000	205880000	125440000	272490000	203130000	216400000	270080000	255110000	217200000	202010000	245050000	203980000	275770000	212680000	217560000
C0NCJ5	Uncharacterized protein OS=Ajellomyces capsulatus (strain G186AR / H82 / ATCC MYA-2454 / RMSCC 2432) GN=HCBG_00841 PE=4 SV=1	5	51.8	6.5887	56	0	42.118	0.228368	2007400000	2268500000	2092800000	2241000000	2454000000	2124400000	2028300000	1570700000	2143100000	2022900000	2153300000	1918800000	2306400000	2555900000	2360200000	2095000000	2035600000	2437300000	2665000000	2307700000
C0NCJ6	NAD-specific glutamate dehydrogenase OS=Ajellomyces capsulatus (strain G186AR / H82 / ATCC MYA-2454 / RMSCC 2432) GN=HCBG_00842 PE=4 SV=1	62	71.7	121.19	1076	0	323.31	0.390579	8407100000	8152400000	8169800000	8352200000	8290500000	8142400000	8433500000	8916900000	8212600000	8099300000	8055500000	8343200000	8332100000	8062200000	7852400000	8102300000	8083600000	8841100000	7957400000	8375100000
C0NCK5	Pre-mRNA branch site protein p14 OS=Ajellomyces capsulatus (strain G186AR / H82 / ATCC MYA-2454 / RMSCC 2432) GN=HCBG_00851 PE=4 SV=1	4	43.5	13.179	115	0	50.584	0.479809	191770000	207540000	216370000	211710000	191300000	177630000	216540000	187290000	196390000	187530000	198870000	209410000	208230000	254840000	195080000	200150000	188240000	233770000	204190000	200970000
C0NCL0	Phosphotransferase OS=Ajellomyces capsulatus (strain G186AR / H82 / ATCC MYA-2454 / RMSCC 2432) GN=HCBG_00856 PE=3 SV=1	14	36.9	54.86	493	0	61.561	0.183763	314020000	318990000	293690000	333740000	389510000	293910000	316280000	324440000	334030000	312880000	319490000	306670000	383790000	306560000	377890000	335640000	327490000	322180000	408680000	458740000
C0NCL2	Uncharacterized protein OS=Ajellomyces capsulatus (strain G186AR / H82 / ATCC MYA-2454 / RMSCC 2432) GN=HCBG_00858 PE=4 SV=1	15	22.4	94.3	856	0	59.512	0.467832	108270000	87425000	113010000	83922000	95803000	81499000	99076000	109890000	89693000	89398000	104960000	91260000	103780000	107630000	114180000	97975000	98636000	101790000	104480000	99906000
C0NCL4	Secretory pathway Ca2+-ATPase OS=Ajellomyces capsulatus (strain G186AR / H82 / ATCC MYA-2454 / RMSCC 2432) GN=HCBG_00860 PE=3 SV=1	12	17.1	115.72	1073	0	42.577	0.843609	90439000	80016000	83880000	91512000	78052000	77732000	92063000	92177000	82946000	81172000	82448000	81162000	75065000	88047000	91924000	75700000	90762000	93147000	81985000	77564000
C0NCL5	Double-strand-break repair protein rad21 OS=Ajellomyces capsulatus (strain G186AR / H82 / ATCC MYA-2454 / RMSCC 2432) GN=HCBG_00861 PE=4 SV=1	9	20.9	57.247	526	0	40.396	0.634546	95631000	98303000	107420000	107780000	108600000	97682000	91343000	104930000	113600000	116400000	109540000	97027000	114860000	92881000	123470000	100800000	105190000	91890000	125460000	124230000
C0NCM2	Riboflavin kinase OS=Ajellomyces capsulatus (strain G186AR / H82 / ATCC MYA-2454 / RMSCC 2432) GN=HCBG_00868 PE=4 SV=1	5	42.3	25.054	227	0	18.262	0.219553	341520000	337710000	321330000	371290000	366080000	366010000	323580000	382470000	357120000	348760000	320860000	322870000	339960000	350820000	351640000	338770000	323000000	304110000	317130000	355840000
C0NCM7	DNA helicase OS=Ajellomyces capsulatus (strain G186AR / H82 / ATCC MYA-2454 / RMSCC 2432) GN=HCBG_00873 PE=3 SV=1	34	45.3	111.58	1017	0	323.31	0.11919	1003800000	992870000	1013100000	1035900000	968830000	975740000	1011000000	1067800000	995610000	913240000	1010600000	1010400000	927270000	1064100000	911900000	1006000000	889760000	955690000	959280000	895260000
C0NCM9	Dolichyl-diphosphooligosaccharide--protein glycosyltransferase subunit 1 OS=Ajellomyces capsulatus (strain G186AR / H82 / ATCC MYA-2454 / RMSCC 2432) GN=HCBG_00875 PE=3 SV=1	17	38.3	55.671	501	0	70.884	0.0156713	610940000	623300000	575640000	619180000	659190000	587130000	633270000	668100000	550790000	567320000	559580000	609000000	549390000	582870000	526280000	582920000	518990000	616910000	533400000	568570000
C0NCN3	Prohibitin OS=Ajellomyces capsulatus (strain G186AR / H82 / ATCC MYA-2454 / RMSCC 2432) GN=HCBG_00879 PE=4 SV=1	19	70.4	33.787	307	0	225.81	0.00123385	3664900000	3524400000	3511600000	3946600000	3799000000	3683000000	3877300000	3795100000	4382500000	4036000000	4112000000	4169900000	3846300000	3753900000	3934800000	3879900000	4132600000	3981300000	3875100000	3828900000
C0NCN4	Uncharacterized protein OS=Ajellomyces capsulatus (strain G186AR / H82 / ATCC MYA-2454 / RMSCC 2432) GN=HCBG_00880 PE=4 SV=1	8	30.7	32.778	300	0	52.621	0.482465	137340000	163250000	141200000	136040000	162610000	135020000	141090000	147950000	162890000	121220000	123200000	144030000	118750000	149910000	136980000	123490000	128220000	145690000	138400000	114880000
C0NCN6	NADH-ubiquinone oxidoreductase OS=Ajellomyces capsulatus (strain G186AR / H82 / ATCC MYA-2454 / RMSCC 2432) GN=HCBG_00882 PE=4 SV=1	11	50.6	28.595	259	0	108.93	0.0120843	916300000	1028800000	1035500000	976130000	982160000	1054600000	980300000	1104200000	901780000	921970000	908010000	999220000	1138600000	1042400000	1055200000	1073200000	1034800000	965430000	1077600000	1073500000
C0NCN7	Uncharacterized protein OS=Ajellomyces capsulatus (strain G186AR / H82 / ATCC MYA-2454 / RMSCC 2432) GN=HCBG_00883 PE=4 SV=1	6	59.6	12.595	114	0	35.698	0.0430787	89313000	82396000	100260000	119810000	107660000	120930000	131610000	144340000	100110000	123790000	102590000	146210000	123040000	84196000	90676000	98011000	87338000	94495000	100920000	92721000
C0NCP0	DUF814 domain-containing protein OS=Ajellomyces capsulatus (strain G186AR / H82 / ATCC MYA-2454 / RMSCC 2432) GN=HCBG_00886 PE=4 SV=1	9	8.4	127.16	1158	0	69.135	0.184682	121600000	139010000	128770000	138250000	135140000	109270000	126210000	146640000	130840000	112790000	129980000	110390000	122650000	114680000	127450000	87549000	130120000	133120000	139100000	128720000
C0NCP1	Coatomer zeta subunit OS=Ajellomyces capsulatus (strain G186AR / H82 / ATCC MYA-2454 / RMSCC 2432) GN=HCBG_00887 PE=4 SV=1	8	56.9	22.337	202	0	71.602	0.979403	398090000	460440000	406240000	461150000	409720000	425690000	421250000	505170000	428240000	405740000	464570000	445240000	458730000	433700000	406260000	486390000	444930000	399480000	436190000	471130000
C0NCP2	Uncharacterized protein OS=Ajellomyces capsulatus (strain G186AR / H82 / ATCC MYA-2454 / RMSCC 2432) GN=HCBG_00888 PE=4 SV=1	12	22.2	71.541	658	0	18.737	0.414291	148720000	120870000	131570000	131040000	134940000	117490000	127480000	138470000	119080000	131170000	111940000	125110000	135830000	126800000	119390000	112520000	136200000	84552000	122840000	118980000
C0NCP3	60S ribosomal protein L30 OS=Ajellomyces capsulatus (strain G186AR / H82 / ATCC MYA-2454 / RMSCC 2432) GN=HCBG_00889 PE=4 SV=1	6	41.8	8.6481	79	0	42.111	0.74315	1270100000	1404000000	1397100000	1705800000	1405100000	1342300000	1366800000	1747800000	1529200000	1661000000	1423000000	1425700000	1783700000	1405800000	1523800000	1364400000	1694700000	1409000000	1586600000	1647600000
C0NCP4	Ribosomal L10 protein OS=Ajellomyces capsulatus (strain G186AR / H82 / ATCC MYA-2454 / RMSCC 2432) GN=HCBG_00890 PE=4 SV=1	17	58.3	25.785	223	0	282	0.316832	9677700000	9377000000	9830200000	9428600000	9205300000	9221500000	8434700000	10272000000	8715300000	9424200000	9299700000	8995800000	9584000000	9502400000	9801100000	9050800000	9519800000	10663000000	9699300000	9364300000
C0NCQ1	Small nuclear ribonucleoprotein Sm D1 OS=Ajellomyces capsulatus (strain G186AR / H82 / ATCC MYA-2454 / RMSCC 2432) GN=HCBG_00897 PE=4 SV=1	3	45.5	13.291	123	0	92.685	0.847957	953710000	842970000	817260000	846000000	870390000	843920000	1010900000	864650000	922320000	852560000	924130000	832650000	972580000	966820000	750220000	779260000	924260000	916030000	1032500000	814860000
C0NCS0	Alternative oxidase OS=Ajellomyces capsulatus (strain G186AR / H82 / ATCC MYA-2454 / RMSCC 2432) GN=HCBG_00916 PE=3 SV=1	21	61.1	40.952	357	0	269.32	4.41928e-11	1336800000	1280800000	1174800000	873210000	1211100000	1039400000	1064600000	727790000	944170000	1116100000	809860000	995230000	5279000000	4858700000	4415500000	5089000000	4053800000	4596000000	5116800000	4155500000
C0NCS6	Dopey OS=Ajellomyces capsulatus (strain G186AR / H82 / ATCC MYA-2454 / RMSCC 2432) GN=HCBG_00922 PE=4 SV=1	13	9.3	208.36	1872	0	31.748	0.155995	202880000	172510000	166130000	203500000	187810000	222180000	233260000	227340000	165270000	217280000	152750000	182480000	186050000	198060000	180210000	215810000	182560000	193290000	193440000	222700000
C0NCT3	KH domain RNA binding protein OS=Ajellomyces capsulatus (strain G186AR / H82 / ATCC MYA-2454 / RMSCC 2432) GN=HCBG_00929 PE=4 SV=1	22	59.4	51.443	495	0	307.64	0.0244543	3215500000	3174000000	3055400000	2957000000	3281700000	3118400000	2925400000	3140200000	2878400000	2935200000	3018800000	2906200000	2877000000	2844000000	2871500000	2942600000	2515900000	3132400000	2795100000	2662800000
C0NCT4	Uncharacterized protein OS=Ajellomyces capsulatus (strain G186AR / H82 / ATCC MYA-2454 / RMSCC 2432) GN=HCBG_00930 PE=4 SV=1	5	22.4	30.299	277	0	181.99	0.197435	114500000	169740000	176200000	136230000	142680000	106730000	125340000	120240000	143730000	105780000	124460000	106140000	111010000	185050000	137370000	197300000	116610000	128040000	139540000	111450000
C0NCT7	Uncharacterized protein OS=Ajellomyces capsulatus (strain G186AR / H82 / ATCC MYA-2454 / RMSCC 2432) GN=HCBG_00933 PE=4 SV=1	20	22.6	155.93	1472	0	132.35	0.641434	235810000	249020000	217500000	248270000	238420000	245420000	226160000	236960000	227810000	195090000	245880000	257400000	256510000	227520000	230630000	254590000	237190000	225330000	227620000	208480000
C0NCT8	Proteasome subunit beta type OS=Ajellomyces capsulatus (strain G186AR / H82 / ATCC MYA-2454 / RMSCC 2432) GN=HCBG_00934 PE=3 SV=1	9	44.2	29.635	276	0	104	0.208163	857870000	775860000	851490000	796230000	992310000	895250000	749450000	869130000	907230000	830500000	767050000	768070000	861090000	703390000	774450000	801320000	697910000	886020000	690630000	705420000
C0NCU0	Metallopeptidase Mip1 OS=Ajellomyces capsulatus (strain G186AR / H82 / ATCC MYA-2454 / RMSCC 2432) GN=HCBG_00936 PE=3 SV=1	11	17.1	90.783	799	0	15.559	0.821298	56057000	77414000	75136000	65882000	68800000	64574000	75678000	98558000	54213000	72691000	70096000	90000000	76714000	65738000	82469000	65000000	77019000	67939000	78660000	81182000
C0NCU1	MICOS complex subunit OS=Ajellomyces capsulatus (strain G186AR / H82 / ATCC MYA-2454 / RMSCC 2432) GN=HCBG_00937 PE=4 SV=1	7	49.6	26.992	238	0	125.81	0.0384224	288780000	298190000	355980000	427390000	366780000	294260000	336520000	354790000	432390000	394280000	401270000	451630000	370500000	286680000	288160000	317390000	386260000	304430000	307500000	344720000
C0NCU2	Uncharacterized protein OS=Ajellomyces capsulatus (strain G186AR / H82 / ATCC MYA-2454 / RMSCC 2432) GN=HCBG_00938 PE=4 SV=1	11	46.2	37.66	346	0	143.93	0.88593	175150000	181830000	163220000	148450000	164850000	152120000	192390000	237520000	171500000	183550000	157850000	200440000	219370000	161270000	158200000	176290000	169040000	182320000	145710000	198070000
C0NCU6	FK506-binding protein OS=Ajellomyces capsulatus (strain G186AR / H82 / ATCC MYA-2454 / RMSCC 2432) GN=HCBG_00942 PE=3 SV=1	20	37.4	52.659	487	0	144.13	0.0601313	2076800000	2114500000	2333900000	2170800000	2311700000	2399600000	2437400000	2470100000	2349800000	2141000000	2317200000	2281300000	2210600000	2108600000	2201600000	2101700000	2171100000	2597300000	2219900000	2162500000
C0NCV0	Aspartate aminotransferase OS=Ajellomyces capsulatus (strain G186AR / H82 / ATCC MYA-2454 / RMSCC 2432) GN=HCBG_00946 PE=3 SV=1	17	45.3	48.097	430	0	102.53	0.0837321	429570000	474780000	432340000	428480000	397530000	411720000	412230000	449280000	484450000	461750000	474940000	377830000	428190000	471840000	441400000	491870000	423560000	332300000	421020000	380520000
C0NCV2	Uncharacterized protein OS=Ajellomyces capsulatus (strain G186AR / H82 / ATCC MYA-2454 / RMSCC 2432) GN=HCBG_00948 PE=4 SV=1	15	26.2	81.518	737	0	85.397	0.585045	205950000	162920000	151380000	199570000	181040000	158930000	213770000	151210000	169840000	160430000	176760000	185750000	176300000	165270000	143850000	174600000	137820000	147700000	186580000	158170000
C0NCV9	Mitochondrial grpe OS=Ajellomyces capsulatus (strain G186AR / H82 / ATCC MYA-2454 / RMSCC 2432) GN=HCBG_00955 PE=3 SV=1	11	42.5	28.444	252	0	50.208	0.122411	1116000000	1154100000	1313700000	1193300000	1152100000	1126100000	1275600000	1482200000	1119300000	1107800000	1060200000	1209400000	1359500000	1331100000	1248500000	1386300000	1266700000	1129900000	1382800000	1118000000
C0NCW0	Phenylalanyl-tRNA synthetase OS=Ajellomyces capsulatus (strain G186AR / H82 / ATCC MYA-2454 / RMSCC 2432) GN=HCBG_00956 PE=4 SV=1	14	42	59.307	524	0	92.923	0.181757	373230000	405530000	467970000	511630000	476590000	497390000	412870000	461500000	483200000	491560000	482470000	463070000	407770000	414800000	434360000	419200000	433710000	483250000	453520000	438580000
C0NCW1	Mitochondrial dicarboxylate transporter OS=Ajellomyces capsulatus (strain G186AR / H82 / ATCC MYA-2454 / RMSCC 2432) GN=HCBG_00957 PE=3 SV=1	5	17.4	27.747	253	0	9.778	0.270641	43527000	39475000	46331000	45292000	37384000	39300000	52515000	28404000	37593000	44453000	40140000	47727000	50657000	44813000	47145000	44969000	48688000	41491000	45880000	50835000
C0NCW2	Cytochrome c oxidase subunit VIb OS=Ajellomyces capsulatus (strain G186AR / H82 / ATCC MYA-2454 / RMSCC 2432) GN=HCBG_00958 PE=4 SV=1	7	76.1	10.932	92	0	22.365	0.118816	1013900000	1054200000	1056200000	888860000	1254200000	958000000	841280000	949820000	914590000	853070000	961890000	970530000	1197000000	1082700000	1125400000	1062300000	981330000	1337900000	1005900000	1190200000
C0NCW3	Uncharacterized protein OS=Ajellomyces capsulatus (strain G186AR / H82 / ATCC MYA-2454 / RMSCC 2432) GN=HCBG_00959 PE=4 SV=1	1	14.7	8.4236	75	0.0020679	3.135	0.00685219	530490000	572300000	567680000	470210000	851530000	508600000	521420000	495600000	595340000	510470000	588190000	443630000	1053000000	705860000	862430000	797360000	584590000	858620000	646970000	804580000
C0NCW4	Nuclear cap-binding protein OS=Ajellomyces capsulatus (strain G186AR / H82 / ATCC MYA-2454 / RMSCC 2432) GN=HCBG_00960 PE=4 SV=1	5	60.4	16.568	154	0	98.978	0.284062	130990000	119080000	118810000	115270000	120500000	156360000	135390000	126980000	118020000	117350000	119140000	114700000	127750000	113660000	96459000	109620000	149710000	133370000	93255000	137590000
C0NCW5	Protein transporter SEC31 OS=Ajellomyces capsulatus (strain G186AR / H82 / ATCC MYA-2454 / RMSCC 2432) GN=HCBG_00961 PE=4 SV=1	47	50.7	137.43	1274	0	323.31	0.404757	2594400000	2467900000	2470700000	2631600000	2601400000	2735600000	2692300000	2815100000	2660900000	2499700000	2450200000	2797200000	2895400000	2393400000	2557900000	2531600000	2638600000	2767600000	2585400000	2738100000
C0NCX1	Spastin OS=Ajellomyces capsulatus (strain G186AR / H82 / ATCC MYA-2454 / RMSCC 2432) GN=HCBG_00967 PE=4 SV=1	14	16.6	107.82	968	0	62.744	0.0319821	203600000	197570000	201130000	234680000	193590000	176220000	204850000	202200000	168200000	186280000	183120000	158910000	182560000	200470000	200520000	177880000	165330000	128550000	200080000	165560000
C0NCX4	CobW/P47K family protein OS=Ajellomyces capsulatus (strain G186AR / H82 / ATCC MYA-2454 / RMSCC 2432) GN=HCBG_00970 PE=3 SV=1	16	81.6	28.609	266	0	279.51	0.746941	719170000	559870000	696270000	645510000	527280000	497830000	744050000	695190000	769890000	753790000	747720000	579460000	523000000	882390000	716770000	773580000	891420000	516170000	741710000	601830000
C0NCX6	Ribosome biogenesis protein TSR1 OS=Ajellomyces capsulatus (strain G186AR / H82 / ATCC MYA-2454 / RMSCC 2432) GN=HCBG_00972 PE=4 SV=1	8	13.1	91.632	819	0	37.807	0.56474	91793000	102830000	106820000	82231000	85998000	77960000	95082000	89215000	82200000	103510000	79898000	84029000	105070000	77794000	82880000	93110000	93515000	69717000	83300000	87441000
C0NCX8	Vesicular-fusion protein sec17 OS=Ajellomyces capsulatus (strain G186AR / H82 / ATCC MYA-2454 / RMSCC 2432) GN=HCBG_00974 PE=4 SV=1	20	76.4	32.806	292	0	323.31	0.57464	1832700000	1942400000	1970400000	1934400000	2116200000	1945100000	1935500000	2071500000	1892700000	1994600000	1909300000	2008600000	1863400000	1965900000	1988200000	2024500000	1846700000	2143600000	1974600000	1973600000
C0NCY4	Translocation protein sec62 OS=Ajellomyces capsulatus (strain G186AR / H82 / ATCC MYA-2454 / RMSCC 2432) GN=HCBG_00980 PE=4 SV=1	11	31.9	41.652	376	0	43.468	0.836347	551920000	645580000	668670000	508450000	558030000	567610000	551810000	636610000	561060000	539850000	593870000	548660000	545090000	608400000	584340000	574690000	582330000	593060000	550290000	514360000
C0NCZ0	Carnitine acetyl transferase OS=Ajellomyces capsulatus (strain G186AR / H82 / ATCC MYA-2454 / RMSCC 2432) GN=HCBG_00986 PE=3 SV=1	28	48.2	72.422	641	0	323.31	0.679325	3736000000	4214400000	3951200000	3705600000	3856900000	3957500000	3897900000	4284400000	3760800000	3748200000	3938000000	3942000000	4399200000	3892700000	3961700000	3981300000	3821100000	4375400000	3751000000	3610200000
C0NCZ6	Acetylornithine aminotransferase OS=Ajellomyces capsulatus (strain G186AR / H82 / ATCC MYA-2454 / RMSCC 2432) GN=HCBG_00992 PE=3 SV=1	35	47.7	120.42	1109	0	323.31	0.0456991	2545000000	2591900000	2666900000	2711300000	3050300000	2855300000	2738100000	2834500000	2765300000	2680900000	2775300000	2836300000	3059600000	2788800000	2762100000	2742600000	2652600000	2880900000	2767100000	2795000000
C0ND01	Phosphoribosylaminoimidazole carboxylase OS=Ajellomyces capsulatus (strain G186AR / H82 / ATCC MYA-2454 / RMSCC 2432) GN=HCBG_00997 PE=3 SV=1	24	55.5	62.531	575	0	217.49	0.776532	910710000	1057800000	895850000	836810000	846170000	917200000	919390000	1063200000	864920000	891550000	882880000	876050000	965030000	858740000	931530000	842190000	889180000	960750000	887820000	895320000
C0ND07	ATP synthase subunit 5 OS=Ajellomyces capsulatus (strain G186AR / H82 / ATCC MYA-2454 / RMSCC 2432) GN=HCBG_01003 PE=3 SV=1	14	57.8	24.329	230	0	323.31	0.296731	5424200000	5212700000	5196100000	4366700000	4992600000	4893800000	5235800000	5771200000	4452000000	4803400000	4640100000	4990000000	5764800000	5066900000	5055000000	4880000000	5076800000	5087400000	4688200000	4968500000
C0ND08	Uncharacterized protein OS=Ajellomyces capsulatus (strain G186AR / H82 / ATCC MYA-2454 / RMSCC 2432) GN=HCBG_01004 PE=4 SV=1	6	31.7	25.223	218	0	14.148	0.023001	51180000	52296000	52036000	58047000	58237000	58115000	52420000	46772000	65094000	67041000	60283000	68199000	46916000	52787000	51392000	57249000	65089000	47816000	50218000	55307000
C0ND20	Integral membrane protein OS=Ajellomyces capsulatus (strain G186AR / H82 / ATCC MYA-2454 / RMSCC 2432) GN=HCBG_01016 PE=4 SV=1	5	10.1	56.265	494	0	15.039	0.57963	40194000	38144000	39403000	38909000	30844000	37202000	40167000	35741000	35221000	42689000	41808000	41339000	34341000	47743000	37069000	42060000	43955000	29471000	39200000	36649000
C0ND21	Uncharacterized protein OS=Ajellomyces capsulatus (strain G186AR / H82 / ATCC MYA-2454 / RMSCC 2432) GN=HCBG_01017 PE=3 SV=1	17	34.2	68.848	608	0	138.62	0.716796	338760000	449330000	369010000	370410000	327290000	301620000	386600000	419290000	354220000	368150000	399960000	300590000	390450000	346630000	373040000	384670000	416470000	360840000	374330000	395420000
C0ND22	60S ribosomal protein L16 OS=Ajellomyces capsulatus (strain G186AR / H82 / ATCC MYA-2454 / RMSCC 2432) GN=HCBG_01018 PE=3 SV=1	6	31	25.264	226	0	38.238	0.119476	167740000	94957000	100800000	116850000	70749000	73936000	102160000	138730000	47399000	95079000	51232000	100230000	141600000	101330000	134900000	142330000	117140000	107500000	55220000	144950000
C0ND28	Chromosome transmission fidelity factor OS=Ajellomyces capsulatus (strain G186AR / H82 / ATCC MYA-2454 / RMSCC 2432) GN=HCBG_01024 PE=4 SV=1	21	25.3	118.58	1071	0	123.29	0.0579839	370880000	358350000	372210000	405570000	370850000	395520000	421790000	461940000	406380000	385510000	389800000	380710000	361570000	376700000	348660000	348780000	380600000	398990000	348640000	392690000
C0ND30	Intermembrane space import and assembly protein OS=Ajellomyces capsulatus (strain G186AR / H82 / ATCC MYA-2454 / RMSCC 2432) GN=HCBG_01026 PE=4 SV=1	4	18.7	31.986	294	0	122.94	0.0296064	122730000	93746000	124210000	125340000	139570000	145120000	114560000	104840000	160560000	127920000	135090000	127560000	93985000	84339000	118690000	104130000	114860000	105290000	119060000	100540000
C0ND31	Uncharacterized protein OS=Ajellomyces capsulatus (strain G186AR / H82 / ATCC MYA-2454 / RMSCC 2432) GN=HCBG_01027 PE=4 SV=1	10	37.1	39.058	356	0	258.51	0.426349	885230000	1045100000	874710000	985190000	1088500000	1050500000	943510000	1160300000	1034100000	951580000	1027700000	1007000000	1250100000	877520000	1027800000	897350000	1037700000	1178700000	1006000000	1060200000
C0ND33	Uncharacterized protein OS=Ajellomyces capsulatus (strain G186AR / H82 / ATCC MYA-2454 / RMSCC 2432) GN=HCBG_01029 PE=4 SV=1	8	41.9	32.236	291	0	61.476	0.99801	442950000	432680000	311730000	439530000	397700000	378410000	354620000	446250000	397040000	364320000	415050000	419240000	396620000	389430000	351900000	475480000	394800000	462540000	437610000	333030000
C0ND35	Septin OS=Ajellomyces capsulatus (strain G186AR / H82 / ATCC MYA-2454 / RMSCC 2432) GN=HCBG_01031 PE=3 SV=1	33	78.7	52.429	461	0	323.31	0.0484168	3669800000	3758700000	3678900000	3781100000	4217800000	3709400000	3661100000	3756100000	3757600000	3710800000	3749100000	4057900000	3780700000	3315900000	3485000000	3387400000	3438700000	3784300000	3374300000	3573000000
C0ND36	Uncharacterized protein OS=Ajellomyces capsulatus (strain G186AR / H82 / ATCC MYA-2454 / RMSCC 2432) GN=HCBG_01032 PE=4 SV=1	5	26.6	32.975	304	0	92.42	0.420574	102380000	80815000	114510000	116510000	99228000	85149000	88780000	111400000	95701000	139330000	104270000	102310000	92519000	80170000	91432000	105820000	93549000	104630000	88029000	97810000
C0ND37	Nonsense-mediated mRNA decay protein OS=Ajellomyces capsulatus (strain G186AR / H82 / ATCC MYA-2454 / RMSCC 2432) GN=HCBG_01033 PE=4 SV=1	17	18.4	132.7	1179	0	98.771	0.196353	174000000	173820000	200700000	231520000	188210000	170730000	189290000	260090000	204130000	209160000	210650000	208010000	177790000	160680000	192340000	155610000	173680000	162670000	211950000	166580000
C0ND42	Glycosyl transferase OS=Ajellomyces capsulatus (strain G186AR / H82 / ATCC MYA-2454 / RMSCC 2432) GN=HCBG_01038 PE=4 SV=1	8	36.2	35.206	315	0	42.258	0.148467	156350000	135190000	158720000	143910000	159600000	148840000	152570000	187890000	153210000	143700000	136600000	116360000	146580000	158100000	156550000	152700000	144320000	150450000	154210000	123080000
C0ND43	Cell wall synthesis protein OS=Ajellomyces capsulatus (strain G186AR / H82 / ATCC MYA-2454 / RMSCC 2432) GN=HCBG_01039 PE=4 SV=1	8	27.9	44.166	423	0	109.85	0.0852795	312170000	242450000	286420000	296980000	281760000	273650000	293920000	304250000	270280000	296240000	287340000	236320000	235280000	257350000	236830000	258680000	287520000	261560000	223210000	231420000
C0ND47	Uncharacterized protein OS=Ajellomyces capsulatus (strain G186AR / H82 / ATCC MYA-2454 / RMSCC 2432) GN=HCBG_01043 PE=4 SV=1	8	36.1	44.553	402	0	77.894	0.0359725	380690000	332630000	405880000	409790000	329910000	395550000	347850000	429180000	381560000	386310000	322020000	369690000	316740000	354540000	336060000	294980000	339460000	289050000	334560000	302010000
C0ND48	Electron transfer flavoprotein alpha-subunit OS=Ajellomyces capsulatus (strain G186AR / H82 / ATCC MYA-2454 / RMSCC 2432) GN=HCBG_01044 PE=4 SV=1	18	71	36.231	348	0	245.92	0.0111731	2479700000	2709800000	2597800000	2621800000	3008600000	2616100000	2634500000	2738400000	2668000000	2660200000	2648100000	2663000000	2926400000	2841700000	3170200000	2757000000	2837300000	2901600000	2769000000	2897900000
C0ND52	SWI/SNF complex transcription regulator OS=Ajellomyces capsulatus (strain G186AR / H82 / ATCC MYA-2454 / RMSCC 2432) GN=HCBG_01048 PE=4 SV=1	34	54.8	81.61	744	0	311.15	0.0968946	2021600000	2138900000	2021400000	2170800000	2217400000	2206800000	2100100000	2364600000	2163300000	2093600000	2142700000	2199500000	2164400000	2066500000	2092600000	2113800000	2229900000	2116300000	2174700000	2177800000
C0ND63	Serine/threonine-protein kinase RIO1 OS=Ajellomyces capsulatus (strain G186AR / H82 / ATCC MYA-2454 / RMSCC 2432) GN=HCBG_01059 PE=3 SV=1	7	19.4	64.082	566	0	21.07	0.738525	73677000	67225000	54775000	110670000	64488000	80657000	59588000	61691000	79031000	58121000	55255000	68122000	68245000	71665000	81875000	61746000	69670000	62266000	71145000	53458000
C0ND64	Structural maintenance of chromosomes protein OS=Ajellomyces capsulatus (strain G186AR / H82 / ATCC MYA-2454 / RMSCC 2432) GN=HCBG_01060 PE=3 SV=1	38	35.8	139.94	1219	0	323.31	0.469	1033600000	1041500000	1063900000	1148300000	1053200000	1104500000	1057400000	1401200000	1103900000	1082400000	1104100000	1107800000	1203300000	1177700000	1174700000	1091300000	1172300000	1185400000	1132000000	1087200000
C0ND66	Arginyl-tRNA synthetase OS=Ajellomyces capsulatus (strain G186AR / H82 / ATCC MYA-2454 / RMSCC 2432) GN=HCBG_01062 PE=4 SV=1	51	56.5	116.33	1042	0	323.31	0.114127	2446600000	2615000000	2526000000	2440100000	2898000000	2403400000	2551800000	2710500000	2709200000	2667600000	2571400000	2755400000	3021900000	2615000000	2684700000	2856900000	2807000000	2759900000	2666500000	2584100000
C0ND75	ATP-dependent RNA helicase DBP9 OS=Ajellomyces capsulatus (strain G186AR / H82 / ATCC MYA-2454 / RMSCC 2432) GN=HCBG_01071 PE=4 SV=1	14	26.1	69.364	624	0	57.27	0.0114032	138840000	136380000	149660000	138350000	163980000	152780000	175890000	187000000	164830000	163090000	166550000	142240000	156990000	138610000	126610000	133010000	165400000	138320000	156900000	143240000
C0ND83	Uncharacterized protein OS=Ajellomyces capsulatus (strain G186AR / H82 / ATCC MYA-2454 / RMSCC 2432) GN=HCBG_01079 PE=4 SV=1	3	12.2	28.818	263	0	21.224	0.0619809	170380000	194580000	173770000	157110000	161780000	176130000	186380000	174680000	162840000	164760000	142650000	173240000	129500000	232120000	173420000	181060000	124820000	161120000	136100000	115740000
C0ND88	Arginyl-tRNA synthetase OS=Ajellomyces capsulatus (strain G186AR / H82 / ATCC MYA-2454 / RMSCC 2432) GN=HCBG_01084 PE=3 SV=1	2	3.1	71.62	636	0	17.161	0.675369	141340000	166750000	144640000	158000000	145870000	132160000	174270000	194500000	137810000	154060000	148040000	165430000	198370000	168520000	159520000	149960000	181370000	128820000	152320000	145120000
C0ND92	Histone H4 OS=Ajellomyces capsulatus (strain G186AR / H82 / ATCC MYA-2454 / RMSCC 2432) GN=HCBG_01088 PE=3 SV=1	11	61.2	11.386	103	0	286.55	0.000417389	22279000000	22973000000	22414000000	20553000000	20971000000	19239000000	20828000000	22647000000	18968000000	21585000000	18418000000	20642000000	23065000000	23400000000	23885000000	25348000000	23996000000	23601000000	24339000000	24091000000
C0ND94	Monothiol glutaredoxin-5 OS=Ajellomyces capsulatus (strain G186AR / H82 / ATCC MYA-2454 / RMSCC 2432) GN=HCBG_01090 PE=4 SV=1	7	55.8	17.31	156	0	76.654	0.869619	527380000	574540000	522410000	496360000	564630000	491610000	544760000	605510000	533420000	505840000	560900000	541270000	561400000	519510000	546530000	526190000	487390000	556610000	550040000	518630000
C0ND97	Mitochondrial import inner membrane translocase subunit TIM13 OS=Ajellomyces capsulatus (strain G186AR / H82 / ATCC MYA-2454 / RMSCC 2432) GN=HCBG_01093 PE=3 SV=1	5	49.6	12.141	117	0	88.075	0.199899	416370000	497520000	394930000	382250000	594130000	451150000	395900000	542580000	543080000	504440000	474930000	444620000	357990000	459100000	456930000	410800000	384530000	470850000	462040000	397540000
C0ND98	Lectin OS=Ajellomyces capsulatus (strain G186AR / H82 / ATCC MYA-2454 / RMSCC 2432) GN=HCBG_01094 PE=4 SV=1	10	32	37.833	338	0	42.222	0.0195044	601790000	582930000	582010000	575670000	655800000	612690000	623010000	688940000	550980000	581740000	647090000	681260000	712020000	655040000	678280000	664510000	696970000	661200000	616810000	734980000
C0NDA4	Pyrroline-5-carboxylate reductase OS=Ajellomyces capsulatus (strain G186AR / H82 / ATCC MYA-2454 / RMSCC 2432) GN=HCBG_01100 PE=3 SV=1	8	40.6	34.152	323	0	106.17	0.000798458	480910000	452160000	498260000	454420000	582160000	645250000	539700000	487860000	510670000	520300000	441360000	497510000	461240000	337460000	380230000	363050000	342170000	469410000	365520000	409940000
C0NDA5	Sporulation protein OS=Ajellomyces capsulatus (strain G186AR / H82 / ATCC MYA-2454 / RMSCC 2432) GN=HCBG_01101 PE=4 SV=1	13	13.3	137.08	1222	0	74.519	0.177842	158270000	144870000	166420000	179720000	208630000	155420000	183400000	200170000	186570000	199170000	190770000	184270000	186990000	188670000	173460000	157900000	159760000	203890000	182520000	207730000
C0NDA9	Histone acetyltransferase type B catalytic subunit OS=Ajellomyces capsulatus (strain G186AR / H82 / ATCC MYA-2454 / RMSCC 2432) GN=HCBG_01105 PE=4 SV=1	9	22.5	60.341	525	0	91.537	0.798327	242260000	212080000	249820000	215850000	192040000	196320000	230300000	259580000	226440000	228870000	241210000	222090000	201150000	247150000	251560000	252600000	268410000	206940000	264050000	215670000
C0NDB1	Small nuclear ribonucleoprotein OS=Ajellomyces capsulatus (strain G186AR / H82 / ATCC MYA-2454 / RMSCC 2432) GN=HCBG_01107 PE=4 SV=1	8	51.6	13.688	124	0	54.449	0.701061	272020000	315470000	293160000	264230000	270990000	271060000	266720000	378050000	316580000	257610000	267790000	308190000	294320000	316990000	307560000	342190000	285920000	260310000	286740000	328430000
C0NDB5	Exocyst complex protein exo70 OS=Ajellomyces capsulatus (strain G186AR / H82 / ATCC MYA-2454 / RMSCC 2432) GN=HCBG_01111 PE=4 SV=1	6	14.3	69.332	630	0	28.068	0.481333	86477000	107150000	93764000	105660000	87058000	128270000	103880000	78890000	85846000	93191000	79001000	103550000	60309000	102770000	90422000	95514000	73282000	100400000	78556000	75578000
C0NDB7	Pyruvate dehydrogenase OS=Ajellomyces capsulatus (strain G186AR / H82 / ATCC MYA-2454 / RMSCC 2432) GN=HCBG_01113 PE=4 SV=1	17	41.3	50.149	441	0	284.41	0.0101318	420590000	433390000	362910000	404680000	454590000	426100000	445670000	536180000	449720000	446780000	456050000	480930000	617250000	445110000	495160000	499140000	506940000	504620000	557410000	489720000
C0NDC6	Large subunit ribosomal protein L3 OS=Ajellomyces capsulatus (strain G186AR / H82 / ATCC MYA-2454 / RMSCC 2432) GN=HCBG_01122 PE=3 SV=1	32	50.5	62.479	552	0	314.73	0.556179	12565000000	11792000000	12748000000	12558000000	11747000000	13105000000	11938000000	8672500000	12244000000	11382000000	11940000000	12851000000	11356000000	12266000000	11431000000	12059000000	11766000000	11846000000	11725000000	10761000000
C0NDD0	Transcriptional repressor OS=Ajellomyces capsulatus (strain G186AR / H82 / ATCC MYA-2454 / RMSCC 2432) GN=HCBG_01126 PE=4 SV=1	11	15.4	95.874	876	0	187.02	0.038559	271180000	269200000	266070000	321270000	276630000	330820000	321760000	378740000	286400000	266940000	290950000	324150000	275150000	260790000	271580000	260690000	296660000	276360000	260150000	263870000
C0NDD3	Ribosomal RNA-processing protein OS=Ajellomyces capsulatus (strain G186AR / H82 / ATCC MYA-2454 / RMSCC 2432) GN=HCBG_01129 PE=4 SV=1	26	36.2	144.44	1334	0	143.45	0.00147902	445800000	393940000	419300000	381270000	468920000	424250000	422430000	436500000	422980000	415460000	428810000	429200000	351680000	399430000	330640000	345100000	416840000	344530000	343800000	359830000
C0NDE0	Dicer-like protein OS=Ajellomyces capsulatus (strain G186AR / H82 / ATCC MYA-2454 / RMSCC 2432) GN=HCBG_01136 PE=4 SV=1	5	5.1	162.75	1436	0	99.785	0.00436264	29737000	24600000	29915000	26140000	37616000	28622000	37242000	33488000	32390000	38901000	31201000	31418000	22366000	27769000	24513000	17863000	33982000	25912000	26680000	25683000
C0NDE1	Proteasome subunit alpha OS=Ajellomyces capsulatus (strain G186AR / H82 / ATCC MYA-2454 / RMSCC 2432) GN=HCBG_01137 PE=4 SV=1	15	55.6	36.137	333	0	112.59	0.314566	969940000	906660000	1032700000	1005000000	1043900000	1180600000	1049500000	1081400000	985140000	1168900000	1138400000	1054200000	1118200000	1064500000	1130700000	881270000	1087700000	1102900000	982900000	1036700000
C0NDF9	Uncharacterized protein OS=Ajellomyces capsulatus (strain G186AR / H82 / ATCC MYA-2454 / RMSCC 2432) GN=HCBG_01155 PE=4 SV=1	3	42.5	13.268	120	0	70.73	0.382288	60148000	59401000	69756000	48474000	66498000	64217000	71185000	57508000	63035000	59557000	51914000	57116000	51263000	66503000	52815000	59254000	76933000	72432000	57107000	57859000
C0NDG0	Uncharacterized protein OS=Ajellomyces capsulatus (strain G186AR / H82 / ATCC MYA-2454 / RMSCC 2432) GN=HCBG_01156 PE=4 SV=1	8	9.2	118.75	1071	0	12.737	0.00221564	45544000	45836000	54823000	40967000	43360000	52130000	45373000	50227000	44056000	43619000	33437000	38552000	50847000	71086000	52099000	60676000	52713000	61566000	55633000	74893000
C0NDG1	Fructose-2,6-bisphosphatase OS=Ajellomyces capsulatus (strain G186AR / H82 / ATCC MYA-2454 / RMSCC 2432) GN=HCBG_01157 PE=4 SV=1	10	24.3	48.404	423	0	27.28	0.650134	83135000	79271000	90326000	78685000	70342000	72873000	66489000	105410000	114220000	72051000	96857000	85064000	107370000	93094000	71503000	82954000	80812000	88411000	85085000	88669000
C0NDG7	Uncharacterized protein OS=Ajellomyces capsulatus (strain G186AR / H82 / ATCC MYA-2454 / RMSCC 2432) GN=HCBG_01163 PE=4 SV=1	8	11.7	110.24	982	0	30.54	0.69904	59427000	79426000	51616000	54919000	53297000	61348000	49260000	67381000	68795000	74052000	61604000	45791000	47480000	69490000	60105000	55413000	52611000	39946000	62507000	55000000
C0NDH1	Malate dehydrogenase OS=Ajellomyces capsulatus (strain G186AR / H82 / ATCC MYA-2454 / RMSCC 2432) GN=HCBG_01167 PE=3 SV=1	22	69.4	35.761	340	0	323.31	0.11132	28512000000	28909000000	29041000000	29423000000	27074000000	27690000000	28839000000	32249000000	27971000000	29640000000	26786000000	28198000000	33211000000	27528000000	30634000000	29115000000	32548000000	29141000000	32346000000	32118000000
C0NDH3	Acetyltransferase component of pyruvate dehydrogenase complex OS=Ajellomyces capsulatus (strain G186AR / H82 / ATCC MYA-2454 / RMSCC 2432) GN=HCBG_01169 PE=3 SV=1	20	62	52.73	490	0	323.31	0.483505	4017800000	4139100000	4266800000	4449300000	4496100000	4750100000	4174400000	4616300000	4468200000	4359400000	4156400000	4608900000	4819300000	4211900000	4201700000	4129400000	4250900000	4402800000	4287400000	4497200000
C0NDH4	Protein transporter SEC7 OS=Ajellomyces capsulatus (strain G186AR / H82 / ATCC MYA-2454 / RMSCC 2432) GN=HCBG_01170 PE=4 SV=1	43	30.5	225.95	2009	0	243.41	0.706084	726050000	691090000	675500000	733690000	680140000	735090000	757940000	775030000	746060000	687370000	698920000	713680000	766050000	682780000	748560000	656970000	732570000	715750000	717430000	753060000
C0NDH6	Ribose-phosphate pyrophosphokinase 1 OS=Ajellomyces capsulatus (strain G186AR / H82 / ATCC MYA-2454 / RMSCC 2432) GN=HCBG_01172 PE=4 SV=1	16	37.1	55.915	515	0	84.846	0.941785	610810000	477340000	605430000	563740000	503050000	564070000	591630000	509630000	537150000	567300000	643650000	504430000	484590000	616770000	553380000	519060000	584420000	487210000	574740000	511970000
C0NDI1	Uncharacterized protein OS=Ajellomyces capsulatus (strain G186AR / H82 / ATCC MYA-2454 / RMSCC 2432) GN=HCBG_01177 PE=4 SV=1	11	18.7	96.044	875	0	33.321	0.177282	97009000	114840000	88200000	103770000	84591000	66136000	90256000	79122000	111600000	89554000	112110000	106390000	79997000	93126000	95860000	106230000	102880000	71126000	87032000	130040000
C0NDI4	Beta-glucosidase OS=Ajellomyces capsulatus (strain G186AR / H82 / ATCC MYA-2454 / RMSCC 2432) GN=HCBG_01927 PE=4 SV=1	8	20.3	61.124	580	0	110.73	0.000386569	1352900000	1367300000	1420000000	1191900000	1174700000	1293600000	1400500000	1430400000	1367400000	1138600000	1067200000	1192400000	1161100000	1104700000	1219800000	1252300000	1030300000	1013300000	908500000	963500000
C0NDJ0	Chitin synthase OS=Ajellomyces capsulatus (strain G186AR / H82 / ATCC MYA-2454 / RMSCC 2432) GN=HCBG_01933 PE=4 SV=1	19	19.6	136.94	1220	0	52.861	0.000270615	198350000	177790000	203820000	219410000	196960000	197400000	209480000	211520000	219700000	256840000	197740000	208290000	167490000	155440000	191430000	165840000	165880000	146830000	169690000	156010000
C0NDL1	F-box domain-containing protein OS=Ajellomyces capsulatus (strain G186AR / H82 / ATCC MYA-2454 / RMSCC 2432) GN=HCBG_01954 PE=4 SV=1	7	26.9	39.752	346	0	96.095	0.00502839	645950000	632630000	729910000	662200000	719790000	734680000	726410000	738480000	584780000	649810000	651990000	643730000	635970000	584340000	669190000	592380000	679530000	619250000	568070000	630080000
C0NDL3	CCR4-NOT transcription complex subunit 7 OS=Ajellomyces capsulatus (strain G186AR / H82 / ATCC MYA-2454 / RMSCC 2432) GN=HCBG_01956 PE=4 SV=1	8	17.2	54.748	511	0	72.532	0.612873	173680000	166320000	161270000	175420000	161640000	172450000	175460000	184950000	161110000	178520000	177520000	188520000	228420000	170340000	183950000	163780000	174880000	177520000	178630000	162320000
C0NDL8	CNH domain-containing protein OS=Ajellomyces capsulatus (strain G186AR / H82 / ATCC MYA-2454 / RMSCC 2432) GN=HCBG_01961 PE=4 SV=1	8	5.3	202.58	1841	0	26.377	0.00836953	60082000	63641000	58254000	62962000	63078000	70332000	65056000	65727000	56940000	65255000	71058000	67809000	53071000	54596000	58548000	45546000	59967000	49696000	58235000	62203000
C0NDL9	GTPase activating protein OS=Ajellomyces capsulatus (strain G186AR / H82 / ATCC MYA-2454 / RMSCC 2432) GN=HCBG_01962 PE=4 SV=1	23	30	122.89	1101	0	123.76	0.761046	239730000	241830000	220730000	227170000	273200000	238640000	238790000	213230000	253570000	228310000	236840000	255960000	261220000	238660000	261120000	208140000	202040000	236740000	255730000	217120000
C0NDM4	Oxidoreductase OS=Ajellomyces capsulatus (strain G186AR / H82 / ATCC MYA-2454 / RMSCC 2432) GN=HCBG_01967 PE=4 SV=1	13	53.8	33.302	316	0	272.3	0.83164	529980000	482860000	496100000	576530000	515320000	511850000	509510000	516160000	545830000	583940000	513910000	494560000	507570000	471550000	591820000	455940000	480200000	461720000	538990000	540030000
C0NDN0	26S protease regulatory subunit OS=Ajellomyces capsulatus (strain G186AR / H82 / ATCC MYA-2454 / RMSCC 2432) GN=HCBG_01973 PE=3 SV=1	19	39.1	65.497	585	0	323.31	0.0398788	1349500000	1201100000	1422400000	1231400000	1427900000	1383300000	1483600000	1463500000	1296100000	1295500000	1329500000	1322700000	1370600000	1274000000	1305500000	1171200000	1377600000	1358300000	1268000000	1365000000
C0NDN1	Ubiquitin-conjugating enzyme OS=Ajellomyces capsulatus (strain G186AR / H82 / ATCC MYA-2454 / RMSCC 2432) GN=HCBG_01974 PE=3 SV=1	13	64.6	27.503	246	0	130.3	0.23448	379390000	321090000	394470000	368110000	397820000	447010000	405350000	425390000	365680000	410300000	363990000	449740000	443090000	378680000	345600000	386350000	407000000	435340000	377870000	407790000
C0NDN3	ATP-binding cassette protein OS=Ajellomyces capsulatus (strain G186AR / H82 / ATCC MYA-2454 / RMSCC 2432) GN=HCBG_01976 PE=4 SV=1	34	64.8	70.09	627	0	297.38	0.298005	2178700000	2391200000	2361000000	2180100000	2239600000	2237300000	2121300000	2331500000	2291600000	2417700000	2207500000	2018400000	2145700000	2113700000	2120700000	2171800000	1994200000	2251000000	2241800000	1959100000
C0NDP9	RNP domain-containing protein OS=Ajellomyces capsulatus (strain G186AR / H82 / ATCC MYA-2454 / RMSCC 2432) GN=HCBG_01992 PE=4 SV=1	21	70.8	35.467	336	0	323.31	0.0480446	11783000000	11680000000	11601000000	10692000000	10608000000	11541000000	11731000000	12207000000	10328000000	10896000000	11172000000	11165000000	13831000000	12737000000	10948000000	12520000000	11673000000	12728000000	12380000000	11698000000
C0NDQ0	Zinc finger protein OS=Ajellomyces capsulatus (strain G186AR / H82 / ATCC MYA-2454 / RMSCC 2432) GN=HCBG_01993 PE=4 SV=1	11	31.4	40.645	382	0	44.73	0.0038538	198470000	219960000	182400000	196660000	238380000	231240000	200330000	263260000	226040000	200690000	220580000	219710000	192460000	191020000	206110000	188060000	181330000	204100000	172500000	171980000
C0NDQ2	Vacuolar protein sorting-associated protein 17 OS=Ajellomyces capsulatus (strain G186AR / H82 / ATCC MYA-2454 / RMSCC 2432) GN=HCBG_01995 PE=3 SV=1	16	43	64.253	581	0	139.78	0.382178	479560000	557710000	532440000	597510000	558570000	578150000	565500000	604790000	502400000	533970000	523800000	588820000	541970000	567410000	525950000	571220000	495590000	538110000	572450000	515250000
C0NDQ5	Uncharacterized protein OS=Ajellomyces capsulatus (strain G186AR / H82 / ATCC MYA-2454 / RMSCC 2432) GN=HCBG_01998 PE=4 SV=1	12	59.9	37.212	342	0	248.56	0.747374	521680000	488030000	448050000	485740000	481850000	479450000	486860000	642330000	512710000	489600000	475020000	499400000	698500000	483210000	468220000	524850000	518220000	504980000	460080000	562890000
C0NDQ6	Tho2 protein OS=Ajellomyces capsulatus (strain G186AR / H82 / ATCC MYA-2454 / RMSCC 2432) GN=HCBG_01999 PE=4 SV=1	36	18.8	285.5	2554	0	159.41	0.241864	371370000	394550000	390530000	355340000	371460000	377300000	406790000	420200000	354560000	377790000	347070000	394230000	354150000	395310000	337200000	353370000	386880000	355480000	364440000	372300000
C0NDR0	SAP domain-containing protein OS=Ajellomyces capsulatus (strain G186AR / H82 / ATCC MYA-2454 / RMSCC 2432) GN=HCBG_02003 PE=4 SV=1	14	27.9	70.714	641	0	88.728	0.461078	326230000	340280000	356690000	310620000	305060000	303800000	329670000	324860000	313510000	272260000	307220000	333800000	368710000	292840000	295490000	290050000	330700000	266950000	297830000	306460000
C0NDR1	COP9 complex subunit 6 OS=Ajellomyces capsulatus (strain G186AR / H82 / ATCC MYA-2454 / RMSCC 2432) GN=HCBG_02004 PE=4 SV=1	10	48.4	46.872	428	0	128.04	0.1591	170450000	167490000	165660000	160760000	199530000	175320000	197250000	157320000	165890000	152210000	170970000	186310000	176020000	147690000	130480000	141580000	168410000	136040000	135770000	189260000
C0NDR2	Uncharacterized protein OS=Ajellomyces capsulatus (strain G186AR / H82 / ATCC MYA-2454 / RMSCC 2432) GN=HCBG_02005 PE=4 SV=1	10	22	72.031	656	0	67.237	0.371336	200620000	177950000	212600000	210710000	199650000	236190000	239640000	245550000	181780000	211850000	236020000	209590000	253850000	188630000	202340000	172690000	232560000	195410000	247800000	220710000
C0NDR4	NADPH-dependent diflavin oxidoreductase 1 OS=Ajellomyces capsulatus (strain G186AR / H82 / ATCC MYA-2454 / RMSCC 2432) GN=TAH18 PE=3 SV=1	6	12.8	74.732	665	0	32.352	0.401985	43248000	54517000	65131000	83082000	56743000	77710000	73705000	50812000	71396000	72917000	71935000	74459000	61581000	50150000	50776000	70926000	65927000	52943000	62397000	58477000
C0NDR5	Electron transfer flavoprotein beta-subunit OS=Ajellomyces capsulatus (strain G186AR / H82 / ATCC MYA-2454 / RMSCC 2432) GN=HCBG_02008 PE=4 SV=1	20	77.8	28.299	261	0	263.14	0.00892346	2329700000	2326300000	2352700000	2131400000	2386200000	2422900000	2273800000	2427900000	2158900000	2110500000	2295400000	2434500000	2804100000	2637400000	2585500000	2444800000	2295400000	2686500000	2398900000	2582200000
C0NDS7	Anucleate primary sterigmata protein A OS=Ajellomyces capsulatus (strain G186AR / H82 / ATCC MYA-2454 / RMSCC 2432) GN=HCBG_02020 PE=4 SV=1	16	15.9	174.76	1582	0	50.662	0.348151	419150000	332180000	349230000	377750000	499310000	430540000	300660000	490050000	426320000	360540000	476250000	442890000	361320000	355800000	374730000	334070000	354330000	467830000	322340000	380770000
C0NDT0	Nucleotide excision repair protein RAD23 OS=Ajellomyces capsulatus (strain G186AR / H82 / ATCC MYA-2454 / RMSCC 2432) GN=HCBG_02023 PE=4 SV=1	6	20.2	41.01	386	0	69.641	0.247133	884490000	873270000	860630000	913640000	1118400000	987110000	893220000	1079300000	980720000	841950000	912140000	1045500000	1037600000	1049900000	856930000	921450000	840320000	1039100000	883700000	903160000
C0NDT4	BAR domain-containing protein OS=Ajellomyces capsulatus (strain G186AR / H82 / ATCC MYA-2454 / RMSCC 2432) GN=HCBG_02027 PE=4 SV=1	16	58.6	30.043	261	0	191.93	0.526499	727590000	710590000	665450000	662800000	719560000	672650000	779130000	743150000	742130000	780450000	750780000	718980000	753240000	716150000	662550000	694530000	650900000	852940000	686360000	770870000
C0NDT9	Eukaryotic translation initiation factor 6 OS=Ajellomyces capsulatus (strain G186AR / H82 / ATCC MYA-2454 / RMSCC 2432) GN=TIF6 PE=3 SV=1	7	60.4	26.004	245	0	133.82	0.128546	946030000	825970000	999410000	887460000	933980000	1010900000	932640000	989180000	874820000	915930000	828640000	958220000	905200000	877550000	860820000	829630000	893730000	827970000	884760000	932460000
C0NDU6	Uncharacterized protein OS=Ajellomyces capsulatus (strain G186AR / H82 / ATCC MYA-2454 / RMSCC 2432) GN=HCBG_02039 PE=4 SV=1	7	13.3	73.383	655	0	14.38	0.250913	358550000	395370000	347540000	359430000	368160000	448500000	378100000	491780000	403020000	340910000	331980000	399560000	396680000	343730000	329180000	384070000	377510000	321190000	335960000	412320000
C0NDU7	Ferrochelatase OS=Ajellomyces capsulatus (strain G186AR / H82 / ATCC MYA-2454 / RMSCC 2432) GN=HCBG_02040 PE=3 SV=1	10	46.3	42.937	389	0	74.078	0.102823	258640000	254100000	265350000	253450000	239990000	243410000	292190000	291430000	245860000	267480000	252080000	270940000	295890000	291480000	291030000	277440000	281350000	203440000	248980000	246400000
C0NDV1	Squalene epoxidase OS=Ajellomyces capsulatus (strain G186AR / H82 / ATCC MYA-2454 / RMSCC 2432) GN=HCBG_02044 PE=4 SV=1	16	38.2	53.918	484	0	96.318	0.0453056	322560000	266290000	285290000	302600000	347190000	292770000	338320000	379460000	324400000	325870000	331070000	318850000	324510000	314380000	341000000	288890000	343940000	334050000	353470000	338920000
C0NDV7	Uncharacterized protein OS=Ajellomyces capsulatus (strain G186AR / H82 / ATCC MYA-2454 / RMSCC 2432) GN=HCBG_02050 PE=4 SV=1	8	28.9	47.33	443	0	128.49	0.0957407	264460000	265140000	281410000	270540000	268840000	313500000	269060000	349180000	294520000	248500000	307920000	323140000	248910000	263120000	265880000	236490000	209730000	277260000	271100000	260810000
C0NDW4	DUF625 domain-containing protein OS=Ajellomyces capsulatus (strain G186AR / H82 / ATCC MYA-2454 / RMSCC 2432) GN=HCBG_02057 PE=4 SV=1	5	8.6	102.44	928	0	35.164	0.0173188	34629000	26313000	42562000	47678000	50474000	38764000	50724000	44754000	48709000	57629000	50200000	56947000	29731000	38731000	41614000	34212000	44393000	40371000	44517000	34684000
C0NDW9	Single-stranded DNA-binding protein OS=Ajellomyces capsulatus (strain G186AR / H82 / ATCC MYA-2454 / RMSCC 2432) GN=HCBG_02062 PE=4 SV=1	9	57.6	15.39	139	0	79.578	1.93554e-06	1620700000	1741600000	1621900000	1648900000	1699200000	1786700000	1708900000	1855100000	1560200000	1578800000	1497100000	1745000000	2181300000	1957100000	2105300000	2078500000	1959300000	2232800000	2035100000	2018400000
C0NDY5;C0NUN2		28	24.3	171.45	1536	0	187.48	0.52405	379140000	351540000	374720000	339710000	397020000	369710000	367070000	369020000	352000000	337250000	381590000	350610000	358340000	396660000	359240000	351320000	370680000	368120000	381760000	353750000
C0NDY9	CTP synthase OS=Ajellomyces capsulatus (strain G186AR / H82 / ATCC MYA-2454 / RMSCC 2432) GN=HCBG_02082 PE=3 SV=1	23	48.1	65.405	586	0	123.87	0.255543	743430000	800180000	775020000	822780000	816270000	810800000	788210000	724070000	817150000	890210000	760740000	816660000	777270000	753780000	779660000	716300000	789660000	765490000	780480000	802900000
C0NDZ5	PENR2 protein OS=Ajellomyces capsulatus (strain G186AR / H82 / ATCC MYA-2454 / RMSCC 2432) GN=HCBG_02088 PE=4 SV=1	7	32.2	33.434	304	0	223.23	0.804913	712920000	810600000	697230000	804000000	875500000	844670000	707930000	718100000	829880000	748660000	785260000	993230000	802650000	736970000	831030000	746680000	759950000	1036800000	671010000	784690000
C0NDZ6	Sec8 exocyst complex component specific domain-containing protein OS=Ajellomyces capsulatus (strain G186AR / H82 / ATCC MYA-2454 / RMSCC 2432) GN=HCBG_02089 PE=4 SV=1	10	13.1	134.04	1202	0	21.425	0.752643	84125000	80867000	83179000	82511000	62961000	65110000	78310000	101840000	80949000	75396000	89633000	74305000	86807000	93128000	76636000	79772000	86572000	67386000	85487000	71645000
C0NDZ7	Probable Xaa-Pro aminopeptidase P OS=Ajellomyces capsulatus (strain G186AR / H82 / ATCC MYA-2454 / RMSCC 2432) GN=AMPP PE=3 SV=1	30	62.1	68.859	617	0	323.31	0.794177	3094000000	2925000000	2888900000	3177300000	3129800000	3201200000	2950300000	3107900000	3101600000	2858200000	2904700000	3171800000	3128500000	2932500000	2973500000	3041800000	2998100000	3031800000	3076200000	3092800000
C0NDZ9	Pyridoxine biosynthesis protein pyroA OS=Ajellomyces capsulatus (strain G186AR / H82 / ATCC MYA-2454 / RMSCC 2432) GN=HCBG_02092 PE=3 SV=1	18	76.2	33.974	320	0	323.31	0.0261866	3100400000	2895800000	3274600000	3197500000	3248000000	3553400000	3221400000	3568800000	3302900000	3286200000	3361800000	3273700000	3361900000	3015200000	3240000000	3066100000	3189900000	3013100000	2968300000	3094400000
C0NE02	Arginine biosynthesis bifunctional protein ArgJ, mitochondrial OS=Ajellomyces capsulatus (strain G186AR / H82 / ATCC MYA-2454 / RMSCC 2432) GN=HCBG_02095 PE=3 SV=1	8	21.6	49.766	473	0	22.878	0.405374	323980000	229680000	279650000	309200000	234820000	242910000	315550000	383840000	315580000	302560000	245160000	285110000	270750000	271850000	275940000	240110000	244410000	232070000	304060000	170450000
C0NE03	Protein transporter SEC61 alpha subunit OS=Ajellomyces capsulatus (strain G186AR / H82 / ATCC MYA-2454 / RMSCC 2432) GN=HCBG_02096 PE=3 SV=1	13	26.5	52.297	479	0	62.619	0.00643443	1262000000	1351500000	1263400000	1386100000	1364200000	1479800000	1360200000	1199200000	1524800000	1442200000	1452300000	1521200000	1221500000	1242600000	1227800000	1345800000	1339400000	1262300000	1200600000	1329500000
C0NE10	Leptomycin B resistance protein OS=Ajellomyces capsulatus (strain G186AR / H82 / ATCC MYA-2454 / RMSCC 2432) GN=HCBG_02103 PE=4 SV=1	20	21.6	148.15	1366	0	96.346	0.597744	169220000	164970000	187620000	141150000	200080000	149580000	193050000	186910000	167110000	155390000	183180000	141330000	161980000	195210000	156730000	169110000	179790000	165900000	177140000	158700000
C0NE16	Uncharacterized protein OS=Ajellomyces capsulatus (strain G186AR / H82 / ATCC MYA-2454 / RMSCC 2432) GN=HCBG_02109 PE=3 SV=1	14	76.8	20.388	181	0	231.81	0.939154	1388000000	1343500000	1399800000	1111900000	1408700000	1388800000	1127200000	1396800000	1301200000	1263000000	1221500000	1300100000	1436400000	1178000000	1210800000	1293500000	1229700000	1408200000	1275700000	1173500000
C0NE19	Uncharacterized protein OS=Ajellomyces capsulatus (strain G186AR / H82 / ATCC MYA-2454 / RMSCC 2432) GN=HCBG_02112 PE=4 SV=1	5	48.8	19.217	168	0	16.508	0.669813	36537000	41251000	34001000	39691000	33607000	44676000	43228000	29916000	41291000	53662000	37574000	45309000	32928000	51757000	49580000	52818000	57668000	34963000	52101000	22999000
C0NE28	Glycyl-tRNA synthetase OS=Ajellomyces capsulatus (strain G186AR / H82 / ATCC MYA-2454 / RMSCC 2432) GN=HCBG_02121 PE=4 SV=1	31	51.1	74.446	656	0	323.31	0.268303	1954500000	2053800000	2019300000	2024800000	2085500000	2081800000	2145000000	2491000000	1968500000	2131300000	2074600000	2117200000	2192900000	1961400000	2160400000	2000300000	2103100000	2003300000	2012700000	2179800000
C0NE29	Uncharacterized protein OS=Ajellomyces capsulatus (strain G186AR / H82 / ATCC MYA-2454 / RMSCC 2432) GN=HCBG_02122 PE=4 SV=1	9	19.8	75.449	697	0	162.77	0.965951	98083000	51842000	62438000	53762000	53843000	65750000	83949000	42078000	75716000	58675000	72051000	55035000	36813000	69764000	57876000	75502000	57784000	65471000	47970000	79878000
C0NE30	Serine/threonine-protein kinase CLA4 OS=Ajellomyces capsulatus (strain G186AR / H82 / ATCC MYA-2454 / RMSCC 2432) GN=HCBG_02123 PE=4 SV=1	17	22.2	101.35	908	0	66.981	0.0221965	495190000	412230000	439110000	448350000	431780000	405200000	474860000	461330000	460260000	431720000	409540000	414050000	412110000	396430000	382870000	395110000	406120000	361090000	391700000	418520000
C0NE31	Poly(P)/ATP NAD kinase OS=Ajellomyces capsulatus (strain G186AR / H82 / ATCC MYA-2454 / RMSCC 2432) GN=HCBG_02124 PE=3 SV=1	6	18.2	50.187	466	0	17.565	0.00133477	59753000	49463000	61102000	58499000	71186000	61745000	58620000	72733000	65772000	77482000	77809000	69218000	79627000	107070000	100100000	77957000	89112000	62367000	76520000	78075000
C0NE37	Tetratricopeptide repeat domain-containing protein OS=Ajellomyces capsulatus (strain G186AR / H82 / ATCC MYA-2454 / RMSCC 2432) GN=HCBG_02130 PE=4 SV=1	42	36.9	140.52	1244	0	302.83	0.550018	647570000	736120000	648080000	686370000	591880000	657760000	700830000	757770000	612210000	636030000	609920000	666900000	624130000	643330000	700870000	703310000	641400000	608420000	703520000	641280000
C0NE61	Glucan synthesis regulatory protein OS=Ajellomyces capsulatus (strain G186AR / H82 / ATCC MYA-2454 / RMSCC 2432) GN=HCBG_02154 PE=4 SV=1	15	31.2	60.995	567	0	94.774	0.0973458	216020000	179520000	204760000	194660000	198860000	197090000	222530000	199450000	196690000	199270000	232290000	214620000	204600000	156650000	171560000	176820000	211180000	183120000	159640000	195640000
C0NE67	Centromere/microtubule binding protein CBF5 OS=Ajellomyces capsulatus (strain G186AR / H82 / ATCC MYA-2454 / RMSCC 2432) GN=HCBG_02160 PE=4 SV=1	20	44.4	54.033	486	0	157.64	0.00319406	881630000	758870000	870510000	832660000	940430000	837390000	861080000	843350000	865170000	816180000	834140000	837990000	768850000	754410000	708780000	731450000	700350000	829180000	753150000	781560000
C0NE68	Derlin OS=Ajellomyces capsulatus (strain G186AR / H82 / ATCC MYA-2454 / RMSCC 2432) GN=HCBG_02161 PE=3 SV=1	7	40.5	28.817	257	0	78.135	0.455501	92821000	73521000	99975000	92912000	78053000	84688000	98242000	90033000	98963000	113980000	113710000	97417000	75605000	100170000	96230000	83900000	163020000	90642000	81673000	85059000
C0NE71	Eukaryotic peptide chain release factor subunit 1 OS=Ajellomyces capsulatus (strain G186AR / H82 / ATCC MYA-2454 / RMSCC 2432) GN=HCBG_02164 PE=4 SV=1	21	43.7	57.9	522	0	323.31	7.08879e-05	2089000000	1872100000	1913300000	1931500000	1934100000	1991700000	2117300000	2083500000	1911700000	1941500000	1770300000	1845800000	1802900000	1579900000	1579800000	1666600000	1713700000	1449100000	1662800000	1641000000
C0NE75	60S ribosomal protein L23 OS=Ajellomyces capsulatus (strain G186AR / H82 / ATCC MYA-2454 / RMSCC 2432) GN=HCBG_02168 PE=3 SV=1	9	52.3	17.01	153	0	117.32	0.286684	9389500000	8563600000	7635400000	8905400000	8808600000	8791500000	8016800000	6997900000	8200200000	8065800000	7413100000	8390900000	8741800000	9063300000	8080100000	9315100000	8898400000	8782500000	8484600000	8748000000
C0NE76	Uncharacterized protein OS=Ajellomyces capsulatus (strain G186AR / H82 / ATCC MYA-2454 / RMSCC 2432) GN=HCBG_02169 PE=3 SV=1	4	52.3	9.8851	88	0	43.741	0.00372207	118550000	107930000	150610000	96513000	138310000	141370000	121340000	124200000	121460000	133850000	108150000	91196000	70158000	73925000	130580000	81747000	67612000	73617000	94217000	55496000
C0NE77	Cell cycle control protein OS=Ajellomyces capsulatus (strain G186AR / H82 / ATCC MYA-2454 / RMSCC 2432) GN=HCBG_02170 PE=4 SV=1	9	60.1	17.204	148	0	64.203	0.255304	307100000	244610000	323810000	280870000	274710000	295150000	312560000	316640000	301520000	250010000	268360000	311520000	290900000	250230000	259300000	274530000	269110000	279840000	233920000	263370000
C0NE81	Aspartokinase OS=Ajellomyces capsulatus (strain G186AR / H82 / ATCC MYA-2454 / RMSCC 2432) GN=HCBG_02174 PE=3 SV=1	15	38.4	56.801	518	0	100.26	0.0101927	202660000	206600000	200830000	200160000	194050000	213000000	211880000	221710000	181670000	204060000	194230000	195130000	172720000	199200000	182520000	176760000	206640000	188150000	193600000	189920000
C0NE83	DUF1671 domain-containing protein OS=Ajellomyces capsulatus (strain G186AR / H82 / ATCC MYA-2454 / RMSCC 2432) GN=HCBG_02176 PE=3 SV=1	5	11.4	70.232	624	0	62.871	0.158636	124900000	83768000	99478000	119990000	110820000	129650000	103350000	110970000	101060000	138780000	130110000	96794000	101850000	84391000	92027000	83452000	122070000	91219000	108130000	108260000
C0NE85	Myosin OS=Ajellomyces capsulatus (strain G186AR / H82 / ATCC MYA-2454 / RMSCC 2432) GN=HCBG_02178 PE=4 SV=1	47	42.5	178.32	1570	0	323.31	0.581981	976050000	999420000	970630000	968450000	1002200000	951970000	985160000	1002200000	999550000	956810000	968050000	1069600000	974110000	1018700000	900490000	904780000	1035000000	992070000	932910000	918850000
C0NE86	Nucleosome assembly protein OS=Ajellomyces capsulatus (strain G186AR / H82 / ATCC MYA-2454 / RMSCC 2432) GN=HCBG_02179 PE=3 SV=1	26	67.1	47.089	413	0	323.31	0.288916	4023900000	4051700000	3873900000	4171500000	5039000000	4647200000	4070800000	4050800000	4410400000	4142500000	4216100000	4494400000	4733700000	3992500000	3968600000	3847500000	4362700000	4715700000	4061000000	4587700000
C0NE88	Uncharacterized protein OS=Ajellomyces capsulatus (strain G186AR / H82 / ATCC MYA-2454 / RMSCC 2432) GN=HCBG_02181 PE=4 SV=1	4	51	5.982	51	0.00031486	4.8096	0.177428	138030000	137080000	132160000	138840000	155680000	129840000	128470000	160610000	136890000	148220000	168030000	153230000	150840000	128310000	125290000	120990000	131480000	137130000	132310000	145340000
C0NE90	D-3-phosphoglycerate dehydrogenase OS=Ajellomyces capsulatus (strain G186AR / H82 / ATCC MYA-2454 / RMSCC 2432) GN=HCBG_02183 PE=3 SV=1	18	53.9	51.876	471	0	323.31	0.0737413	1569600000	1531300000	1487700000	1498800000	1560500000	1522500000	1375700000	1659200000	1534600000	1521100000	1511900000	1588900000	1640100000	1598000000	1568700000	1573600000	1823700000	1657000000	1656500000	1556500000
C0NE91	Seryl-tRNA synthetase OS=Ajellomyces capsulatus (strain G186AR / H82 / ATCC MYA-2454 / RMSCC 2432) GN=HCBG_02184 PE=4 SV=1	28	57.3	56.073	489	0	323.31	0.000692951	3045600000	2631100000	2853800000	2781800000	3087600000	2930300000	2878700000	2976000000	2832300000	2804700000	2890000000	2869300000	2681700000	2600200000	2404800000	2348700000	2545000000	2723500000	2420000000	2657400000
C0NE92	Rheb small monomeric GTPase RhbA OS=Ajellomyces capsulatus (strain G186AR / H82 / ATCC MYA-2454 / RMSCC 2432) GN=HCBG_02185 PE=4 SV=1	10	58.8	20.718	187	0	144.95	0.0238508	593910000	564660000	546990000	527570000	556780000	615300000	561620000	690520000	476500000	550000000	574310000	596880000	744300000	639280000	632050000	599080000	633570000	642820000	632180000	636380000
C0NE95	Uracil phosphoribosyltransferase OS=Ajellomyces capsulatus (strain G186AR / H82 / ATCC MYA-2454 / RMSCC 2432) GN=HCBG_02188 PE=4 SV=1	8	49.6	14.986	133	0	77.31	0.118936	204450000	167530000	180640000	165350000	202810000	189920000	208560000	206080000	141450000	183310000	182140000	146700000	174440000	184040000	186840000	166210000	169470000	151690000	199890000	207780000
C0NE98	Adenine phosphoribosyltransferase OS=Ajellomyces capsulatus (strain G186AR / H82 / ATCC MYA-2454 / RMSCC 2432) GN=HCBG_01214 PE=3 SV=1	5	23.4	22.835	214	0	23.654	0.781042	104770000	127000000	97585000	144530000	119950000	138480000	110580000	142010000	113170000	144600000	131810000	131100000	137650000	104890000	149830000	104240000	121150000	138450000	134510000	128990000
C0NEA1	Fumarylacetoacetase OS=Ajellomyces capsulatus (strain G186AR / H82 / ATCC MYA-2454 / RMSCC 2432) GN=HCBG_01217 PE=4 SV=1	15	57.8	46.948	429	0	147.21	0.47577	800500000	678750000	757850000	721880000	807180000	723970000	857630000	670210000	769260000	730800000	773910000	775830000	680150000	827930000	807110000	843050000	786000000	830610000	820380000	810290000
C0NEA2	Maleylacetoacetate isomerase MaiA OS=Ajellomyces capsulatus (strain G186AR / H82 / ATCC MYA-2454 / RMSCC 2432) GN=HCBG_01218 PE=3 SV=1	3	17.2	27.364	250	0	30.448	0.000657422	93306000	67018000	82818000	82495000	91782000	83811000	94451000	102510000	75577000	81485000	71703000	57714000	70228000	69045000	67582000	62414000	62928000	56400000	69032000	56920000
C0NEA4	Aspartate-semialdehyde dehydrogenase OS=Ajellomyces capsulatus (strain G186AR / H82 / ATCC MYA-2454 / RMSCC 2432) GN=HCBG_01220 PE=3 SV=1	6	19.9	38.694	362	0	95.471	0.640553	174610000	191270000	162910000	176270000	161940000	180190000	190610000	205560000	191670000	141680000	172140000	168380000	164250000	188380000	165970000	192190000	170620000	167870000	177690000	172830000
C0NEA5	Aminomethyltransferase OS=Ajellomyces capsulatus (strain G186AR / H82 / ATCC MYA-2454 / RMSCC 2432) GN=HCBG_01221 PE=3 SV=1	19	41.3	53.526	491	0	323.31	0.0340574	3781300000	3647600000	3802800000	3419500000	3779400000	3560600000	3742700000	3800800000	3931100000	3729200000	3968500000	3831300000	3353800000	3623200000	3656200000	3746400000	3756000000	4180000000	3847300000	3999000000
C0NEA8	Uncharacterized protein OS=Ajellomyces capsulatus (strain G186AR / H82 / ATCC MYA-2454 / RMSCC 2432) GN=HCBG_01224 PE=4 SV=1	5	21.4	52.345	468	0	18.661	0.342296	63200000	49985000	66896000	77248000	60746000	63568000	57135000	61655000	63787000	50694000	59969000	60044000	63000000	56277000	46865000	51568000	55391000	61410000	57541000	46920000
C0NEA9	Uncharacterized protein OS=Ajellomyces capsulatus (strain G186AR / H82 / ATCC MYA-2454 / RMSCC 2432) GN=HCBG_01225 PE=4 SV=1	2	31.5	8.5528	73	0	24.116	0.341876	242600000	281590000	269800000	316610000	285010000	249750000	322400000	368490000	247320000	307540000	306070000	244900000	303560000	264700000	352140000	331070000	282930000	311700000	380510000	327290000
C0NEB0	Uncharacterized protein OS=Ajellomyces capsulatus (strain G186AR / H82 / ATCC MYA-2454 / RMSCC 2432) GN=HCBG_01226 PE=4 SV=1	6	27.6	28.917	268	0	61.357	0.134411	95453000	99350000	89262000	106500000	98009000	108570000	103040000	103110000	95624000	108220000	106480000	97106000	108520000	97115000	104560000	105110000	102120000	135830000	106910000	111160000
C0NEC2	TCTP family protein OS=Ajellomyces capsulatus (strain G186AR / H82 / ATCC MYA-2454 / RMSCC 2432) GN=HCBG_01238 PE=3 SV=1	6	29	20.218	183	0	15.495	0.000396299	1224800000	1170400000	1396900000	1303800000	1248500000	1304000000	1134400000	1429100000	1267600000	1244500000	1189800000	1303900000	1134800000	1020500000	870520000	973160000	958600000	1071200000	1063700000	996040000
C0NEC3	Uncharacterized protein OS=Ajellomyces capsulatus (strain G186AR / H82 / ATCC MYA-2454 / RMSCC 2432) GN=HCBG_01239 PE=4 SV=1	9	8.6	128.27	1166	0	13.913	0.264501	92562000	88990000	67368000	86311000	86265000	99781000	89464000	86616000	82964000	91514000	86372000	70522000	85110000	71076000	79447000	79417000	68020000	57012000	84358000	87496000
C0NEC4	Signal recognition particle SEC65 subunit OS=Ajellomyces capsulatus (strain G186AR / H82 / ATCC MYA-2454 / RMSCC 2432) GN=HCBG_01240 PE=4 SV=1	5	27.6	28.921	261	0	68.051	0.764567	213130000	182270000	187680000	164530000	166340000	156430000	207140000	219670000	172000000	167410000	167080000	183020000	204890000	192830000	168710000	175800000	186990000	150390000	184380000	181420000
C0NEC5	Probable mitochondrial transport protein OS=Ajellomyces capsulatus (strain G186AR / H82 / ATCC MYA-2454 / RMSCC 2432) GN=HCBG_01241 PE=3 SV=1	9	40.8	36.591	338	0	77.841	0.137663	457740000	494810000	466370000	424290000	526370000	582250000	525470000	445320000	415180000	462700000	382640000	506670000	525680000	478930000	410170000	365220000	439130000	446310000	353930000	418350000
C0NEC9	Uncharacterized protein OS=Ajellomyces capsulatus (strain G186AR / H82 / ATCC MYA-2454 / RMSCC 2432) GN=HCBG_01245 PE=4 SV=1	9	24	62.122	588	0	95.483	0.0882699	169780000	147190000	169020000	179400000	198740000	189010000	179760000	173390000	157720000	177510000	196460000	203970000	161150000	147780000	170510000	173130000	158170000	183540000	135760000	150930000
C0NED0	Endoribonuclease ysh1 OS=Ajellomyces capsulatus (strain G186AR / H82 / ATCC MYA-2454 / RMSCC 2432) GN=HCBG_01246 PE=4 SV=1	18	26.5	99.456	903	0	72.017	0.324154	281430000	291120000	287670000	297190000	342160000	279180000	316770000	362310000	309250000	294820000	321140000	280040000	296170000	282100000	337670000	296090000	309390000	317770000	297930000	279600000
C0NED7	Pseudouridine synthase OS=Ajellomyces capsulatus (strain G186AR / H82 / ATCC MYA-2454 / RMSCC 2432) GN=HCBG_01253 PE=4 SV=1	12	21.2	84.587	765	0	36.548	0.153133	135980000	137290000	152720000	145070000	133800000	129940000	140760000	153320000	136700000	141230000	154180000	126440000	134130000	134940000	118950000	114470000	141050000	139570000	123290000	137900000
C0NED9	GMP synthase OS=Ajellomyces capsulatus (strain G186AR / H82 / ATCC MYA-2454 / RMSCC 2432) GN=HCBG_01255 PE=4 SV=1	21	24.3	97.628	896	0	323.31	0.19997	1292600000	1232900000	1279700000	1259700000	1171500000	1134900000	1247000000	1330400000	1163500000	1322400000	1219000000	1222400000	1415300000	1266500000	1366800000	1287000000	1410100000	1184300000	1340800000	1279900000
C0NEE1	Elongation of fatty acids protein OS=Ajellomyces capsulatus (strain G186AR / H82 / ATCC MYA-2454 / RMSCC 2432) GN=HCBG_01257 PE=3 SV=1	4	6.6	60.138	547	0.00032852	6.3412	0.803054	48580000	60638000	55568000	64255000	51588000	57033000	60088000	55008000	61708000	63573000	60895000	58533000	44590000	67884000	65455000	51188000	51586000	61846000	56511000	56790000
C0NEE3	ATP synthase subunit g OS=Ajellomyces capsulatus (strain G186AR / H82 / ATCC MYA-2454 / RMSCC 2432) GN=HCBG_01259 PE=4 SV=1	7	45.8	19.251	179	0	26.836	0.00919725	1268200000	1303100000	1359800000	1307600000	1274100000	1368900000	1400500000	1206600000	1293700000	1303300000	1426100000	1185900000	1242000000	1322700000	1436700000	1168000000	1547900000	1538400000	1499500000	1493200000
C0NEE4	ATP-dependent RNA helicase ROK1 OS=Ajellomyces capsulatus (strain G186AR / H82 / ATCC MYA-2454 / RMSCC 2432) GN=HCBG_01260 PE=4 SV=1	13	26.2	82.412	751	0	54.697	0.900248	80078000	85246000	78736000	78458000	91598000	86848000	89915000	76659000	82518000	82320000	77484000	87011000	79902000	93065000	85331000	78397000	101800000	77031000	88869000	68370000
C0NEE7	Nucleolar complex protein OS=Ajellomyces capsulatus (strain G186AR / H82 / ATCC MYA-2454 / RMSCC 2432) GN=HCBG_01263 PE=4 SV=1	10	16.6	87.232	776	0	39.625	0.188061	112210000	108680000	120910000	130660000	113070000	106880000	115680000	110240000	91968000	113650000	105960000	102010000	93583000	112830000	122210000	108910000	122390000	105120000	123410000	117230000
C0NEF2	WD domain-containing protein OS=Ajellomyces capsulatus (strain G186AR / H82 / ATCC MYA-2454 / RMSCC 2432) GN=HCBG_01268 PE=4 SV=1	8	12.8	61.891	564	0	44.805	0.016211	4622100000	4768700000	4333500000	4377600000	4241700000	4082300000	4604800000	4851500000	4424800000	4053300000	4119100000	4189900000	4647800000	4931400000	4485500000	4952600000	4754600000	5080900000	4859600000	4544100000
C0NEF3	Uncharacterized protein OS=Ajellomyces capsulatus (strain G186AR / H82 / ATCC MYA-2454 / RMSCC 2432) GN=HCBG_01269 PE=3 SV=1	6	31.8	32.361	289	0	29.49	0.0184524	202170000	202140000	230620000	192000000	205670000	205110000	185480000	179450000	203820000	173730000	179690000	213020000	186770000	181390000	171660000	168240000	161150000	193560000	148450000	162000000
C0NEF4	GTP-binding protein GTR2 OS=Ajellomyces capsulatus (strain G186AR / H82 / ATCC MYA-2454 / RMSCC 2432) GN=HCBG_01270 PE=4 SV=1	9	27.1	45.753	398	0	19.663	0.0130818	112410000	111930000	116550000	129790000	109970000	118460000	131790000	143210000	118450000	121200000	141020000	123660000	91587000	122180000	115110000	100410000	98883000	88958000	107510000	101740000
C0NEF5	Uncharacterized protein OS=Ajellomyces capsulatus (strain G186AR / H82 / ATCC MYA-2454 / RMSCC 2432) GN=HCBG_01271 PE=3 SV=1	14	31.9	58.499	521	0	101.58	0.0503689	263420000	265340000	280560000	288790000	301830000	284420000	309740000	312800000	295950000	287740000	327240000	306980000	256230000	276430000	287460000	260810000	322260000	267760000	313170000	267710000
C0NEF9	Ribonuclease Z OS=Ajellomyces capsulatus (strain G186AR / H82 / ATCC MYA-2454 / RMSCC 2432) GN=HCBG_01275 PE=4 SV=1	17	20.6	124.3	1131	0	101.78	0.0116766	237690000	238820000	230110000	228860000	270010000	257300000	247940000	255430000	244690000	213920000	219080000	263590000	228960000	212940000	217180000	250530000	195100000	239790000	189400000	201880000
C0NEG7	Mis12 domain-containing protein OS=Ajellomyces capsulatus (strain G186AR / H82 / ATCC MYA-2454 / RMSCC 2432) GN=HCBG_01283 PE=4 SV=1	5	26.1	36.588	330	0	39.277	0.419962	65373000	58021000	67566000	61732000	72175000	72596000	66230000	44802000	55519000	68047000	68672000	67077000	65696000	61845000	46354000	49534000	62437000	51957000	47104000	60918000
C0NEH3	Uncharacterized protein OS=Ajellomyces capsulatus (strain G186AR / H82 / ATCC MYA-2454 / RMSCC 2432) GN=HCBG_01289 PE=4 SV=1	18	37.6	47.325	442	0	231.51	0.665967	788620000	849520000	678020000	765570000	668870000	746450000	770570000	782220000	734430000	687610000	703440000	775330000	804650000	786230000	713620000	800240000	706320000	730380000	697430000	833680000
C0NEH4	Uncharacterized protein OS=Ajellomyces capsulatus (strain G186AR / H82 / ATCC MYA-2454 / RMSCC 2432) GN=HCBG_01290 PE=4 SV=1	12	27	63.751	588	0	75.236	0.254215	136460000	144990000	131740000	118160000	126830000	119540000	122940000	152610000	126420000	138950000	124850000	128660000	135190000	150040000	153660000	139130000	123010000	118140000	132230000	139990000
C0NEJ1	Uncharacterized protein OS=Ajellomyces capsulatus (strain G186AR / H82 / ATCC MYA-2454 / RMSCC 2432) GN=HCBG_01307 PE=4 SV=1	18	27.5	83.132	741	0	107.96	0.252872	378310000	358240000	356550000	362160000	376120000	333300000	402400000	365550000	332630000	358260000	420370000	358770000	327380000	374260000	314010000	372620000	355940000	300970000	323180000	342170000
C0NEJ3	Threonyl-tRNA synthetase OS=Ajellomyces capsulatus (strain G186AR / H82 / ATCC MYA-2454 / RMSCC 2432) GN=HCBG_01309 PE=4 SV=1	9	18.4	65.112	577	0	23.774	0.382595	75964000	84215000	77493000	81059000	62998000	72522000	75585000	77263000	80579000	59524000	75915000	77868000	71864000	89559000	79184000	75405000	64962000	67862000	71777000	81976000
C0NEJ7	Glutathione reductase OS=Ajellomyces capsulatus (strain G186AR / H82 / ATCC MYA-2454 / RMSCC 2432) GN=HCBG_01313 PE=3 SV=1	19	53.3	51.87	475	0	134.33	0.503681	670360000	653540000	634840000	728620000	764380000	737040000	772920000	634970000	695740000	681490000	613180000	687620000	626160000	664300000	728570000	665380000	658180000	636980000	785950000	691590000
C0NEJ8	Dual specificity mitogen-activated protein kinase dSOR1 OS=Ajellomyces capsulatus (strain G186AR / H82 / ATCC MYA-2454 / RMSCC 2432) GN=HCBG_01314 PE=4 SV=1	9	23.3	68.867	649	0	114.08	0.419677	106600000	115610000	108870000	125920000	111350000	105040000	127940000	105820000	88722000	114660000	113090000	87039000	99649000	124320000	100320000	110850000	106900000	106540000	114850000	104070000
C0NEK7	Ubiquitin carboxyl-terminal hydrolase OS=Ajellomyces capsulatus (strain G186AR / H82 / ATCC MYA-2454 / RMSCC 2432) GN=HCBG_01323 PE=3 SV=1	12	38.3	37.092	332	0	90.931	0.793355	666410000	686300000	709760000	572060000	741320000	631310000	687790000	696160000	759940000	800460000	671200000	642360000	600860000	673210000	795250000	747980000	816120000	707400000	736140000	596960000
C0NEL3	Uncharacterized protein OS=Ajellomyces capsulatus (strain G186AR / H82 / ATCC MYA-2454 / RMSCC 2432) GN=HCBG_01329 PE=4 SV=1	31	48.1	104.76	939	0	273.96	0.38626	565230000	553790000	588160000	531230000	586900000	595350000	564630000	582280000	541290000	566890000	543640000	569860000	591880000	558070000	541840000	515380000	529220000	581480000	572810000	560520000
C0NEL8	Coatomer subunit delta OS=Ajellomyces capsulatus (strain G186AR / H82 / ATCC MYA-2454 / RMSCC 2432) GN=HCBG_01334 PE=3 SV=1	18	49.1	55.229	493	0	323.31	0.0360127	2006900000	2164600000	2129400000	1942100000	1586300000	1792700000	2005000000	1910900000	1909700000	2063400000	1890800000	1980000000	1987000000	2289400000	2089300000	2170400000	2126200000	2084000000	2379000000	1915800000
C0NEM4	Inositolphosphorylceramide-B C-26 hydroxylase OS=Ajellomyces capsulatus (strain G186AR / H82 / ATCC MYA-2454 / RMSCC 2432) GN=HCBG_01340 PE=3 SV=1	7	28.9	45.244	401	0	26.505	0.00349511	130170000	89038000	117400000	109450000	152380000	109230000	125560000	140550000	129630000	132440000	118570000	127200000	152660000	124760000	166600000	124360000	168380000	150550000	180790000	179060000
C0NEM5	RNA splicing factor Pad-1 OS=Ajellomyces capsulatus (strain G186AR / H82 / ATCC MYA-2454 / RMSCC 2432) GN=HCBG_01341 PE=4 SV=1	22	46.2	65.792	584	0	250.37	0.156772	639590000	676010000	641250000	690790000	674220000	723750000	649990000	753670000	667580000	699510000	762940000	688130000	725920000	598670000	638690000	559420000	683380000	639460000	595440000	671270000
C0NEM8	3-isopropylmalate dehydrogenase OS=Ajellomyces capsulatus (strain G186AR / H82 / ATCC MYA-2454 / RMSCC 2432) GN=HCBG_01344 PE=3 SV=1	15	62.9	38.904	364	0	152.52	0.00175166	930090000	996800000	921160000	982860000	1157500000	1023000000	1118200000	1091500000	994180000	887550000	1000800000	985370000	1118700000	960790000	979300000	967480000	1192600000	1091300000	1072300000	1162100000
C0NEN0	CDP-diacylglycerol-inositol 3-phosphatidyltransferase PIS OS=Ajellomyces capsulatus (strain G186AR / H82 / ATCC MYA-2454 / RMSCC 2432) GN=HCBG_01346 PE=3 SV=1	4	14.4	37.447	340	0	12.544	0.408913	26923000	27386000	36056000	52871000	29335000	49145000	36892000	30466000	47797000	54298000	43884000	39630000	28172000	46693000	28304000	37516000	29957000	27959000	48756000	37323000
C0NEN2	Sodium transport ATPase OS=Ajellomyces capsulatus (strain G186AR / H82 / ATCC MYA-2454 / RMSCC 2432) GN=HCBG_01348 PE=3 SV=1	36	43.1	115.15	1044	0	323.31	5.107e-08	4383100000	4137600000	4321300000	4338400000	4860900000	4938200000	4388500000	5328600000	4277300000	4344000000	4282700000	4545600000	3647300000	3422500000	3368900000	3262100000	3519900000	3605400000	3358500000	3495500000
C0NEN5	Phosphatidylserine decarboxylase proenzyme OS=Ajellomyces capsulatus (strain G186AR / H82 / ATCC MYA-2454 / RMSCC 2432) GN=HCBG_01351 PE=4 SV=1	12	26.7	60.632	546	0	58.456	0.163041	186150000	222790000	195720000	167750000	214700000	207750000	180480000	150480000	194690000	166690000	193050000	209680000	234040000	214980000	216760000	225880000	193720000	192440000	207240000	210130000
C0NEN6	Ubiquitin family protein OS=Ajellomyces capsulatus (strain G186AR / H82 / ATCC MYA-2454 / RMSCC 2432) GN=HCBG_01352 PE=4 SV=1	2	4.8	76.113	694	0	16.791	0.746864	14277000	11174000	17454000	12824000	14932000	16281000	18048000	10488000	14686000	15082000	13118000	17581000	10163000	19899000	11666000	13239000	17096000	10546000	11965000	11119000
C0NEP3	40S ribosomal protein S22 OS=Ajellomyces capsulatus (strain G186AR / H82 / ATCC MYA-2454 / RMSCC 2432) GN=HCBG_01359 PE=3 SV=1	10	65.4	14.721	130	0	302.02	0.297336	5967100000	6275900000	5673200000	5520900000	5583500000	5556700000	5740600000	4589400000	5432500000	4947600000	5354400000	5811100000	5943100000	5484000000	5826700000	5458900000	5541500000	5291400000	5628500000	5703400000
C0NEP5	Importin subunit beta-1 OS=Ajellomyces capsulatus (strain G186AR / H82 / ATCC MYA-2454 / RMSCC 2432) GN=HCBG_01361 PE=4 SV=1	36	63.5	96.037	874	0	323.31	0.00458085	2619700000	2293700000	2468600000	2578600000	2609500000	2620500000	2469600000	2581100000	2535200000	2703500000	2570100000	2676500000	2446800000	2310000000	2129100000	2221500000	2540300000	2370700000	2235900000	2270100000
C0NEQ7	DUF1014 domain-containing protein OS=Ajellomyces capsulatus (strain G186AR / H82 / ATCC MYA-2454 / RMSCC 2432) GN=HCBG_01373 PE=4 SV=1	5	34.5	25.6	238	0	66.619	0.0353565	212800000	173530000	187110000	205280000	261400000	245070000	256880000	280440000	183630000	187680000	203940000	248560000	206040000	203070000	203380000	212810000	168770000	271200000	170920000	210200000
C0NEQ9	Mitochondrial phosphate carrier protein OS=Ajellomyces capsulatus (strain G186AR / H82 / ATCC MYA-2454 / RMSCC 2432) GN=HCBG_01375 PE=3 SV=1	23	85	33.992	321	0	323.31	2.67673e-06	9255900000	9218600000	8910300000	9079300000	8921700000	8991300000	9030600000	9469100000	8408800000	9459300000	8767100000	9343900000	11039000000	10544000000	10215000000	9920900000	10626000000	11028000000	10812000000	10687000000
C0NER2	Flavoprotein oxygenase OS=Ajellomyces capsulatus (strain G186AR / H82 / ATCC MYA-2454 / RMSCC 2432) GN=HCBG_01378 PE=4 SV=1	10	44.3	28.864	262	0	69.137	0.0117905	663200000	639120000	615740000	639220000	540920000	558160000	608790000	682940000	553600000	572850000	549280000	571420000	618990000	680510000	659660000	647190000	612540000	598990000	641170000	603210000
C0NER3	Poly(A) polymerase Pap OS=Ajellomyces capsulatus (strain G186AR / H82 / ATCC MYA-2454 / RMSCC 2432) GN=HCBG_01379 PE=4 SV=1	15	33.7	66.764	600	0	41.009	0.549598	245650000	234990000	237030000	250390000	272850000	236660000	216870000	252750000	276770000	248620000	237390000	244160000	186050000	212130000	231140000	270930000	200500000	252100000	257350000	231100000
C0NER7	Uncharacterized protein OS=Ajellomyces capsulatus (strain G186AR / H82 / ATCC MYA-2454 / RMSCC 2432) GN=HCBG_01383 PE=3 SV=1	4	12.8	41.507	376	0	16.526	0.268831	62961000	69516000	68251000	60365000	51441000	71256000	84053000	94179000	60073000	60059000	56045000	78986000	82365000	95473000	82205000	78515000	114610000	51167000	74527000	103560000
C0NER8	Exo-beta-1,3-glucanase Exg0 OS=Ajellomyces capsulatus (strain G186AR / H82 / ATCC MYA-2454 / RMSCC 2432) GN=HCBG_01384 PE=4 SV=1	9	13.4	101.75	946	0	30.44	0.712575	143930000	130690000	157100000	162780000	128480000	184860000	147290000	150610000	154200000	173500000	149050000	132240000	174730000	166170000	165550000	150620000	147810000	141830000	160800000	188780000
C0NEU1	60S ribosomal protein L17 OS=Ajellomyces capsulatus (strain G186AR / H82 / ATCC MYA-2454 / RMSCC 2432) GN=HCBG_01407 PE=3 SV=1	9	23.9	46.279	414	0	83.566	0.265637	7398100000	6711200000	6782100000	7317400000	6487500000	7019200000	7373900000	8933400000	7268300000	6907800000	6986200000	6909900000	7729000000	8473000000	7725300000	6681700000	7964700000	7990500000	7698300000	7659500000
C0NEU5	UBX domain-containing protein OS=Ajellomyces capsulatus (strain G186AR / H82 / ATCC MYA-2454 / RMSCC 2432) GN=HCBG_01411 PE=4 SV=1	6	20.5	58.468	527	0	24.45	0.00705039	65371000	49660000	62535000	58023000	97318000	98528000	84519000	83109000	73889000	71970000	68682000	92316000	40369000	60549000	55769000	84010000	67976000	56513000	62509000	46990000
C0NEU6	PAB-dependent poly(A)-specific ribonuclease subunit PAN3 OS=Ajellomyces capsulatus (strain G186AR / H82 / ATCC MYA-2454 / RMSCC 2432) GN=PAN3 PE=3 SV=1	11	33.9	72.517	655	0	166.56	0.0854207	153980000	150450000	152030000	162900000	202220000	162730000	153250000	172760000	148420000	160500000	164940000	180010000	162310000	152100000	148820000	148290000	132750000	150370000	144640000	160540000
C0NEU7	Uncharacterized protein OS=Ajellomyces capsulatus (strain G186AR / H82 / ATCC MYA-2454 / RMSCC 2432) GN=HCBG_01413 PE=4 SV=1	8	50	18.421	174	0	54.699	0.819442	298590000	325560000	266340000	317690000	318230000	280270000	303330000	373620000	303470000	291120000	303400000	339020000	328660000	298980000	317840000	319470000	307570000	314050000	356120000	308110000
C0NEV0	Uncharacterized protein OS=Ajellomyces capsulatus (strain G186AR / H82 / ATCC MYA-2454 / RMSCC 2432) GN=HCBG_01416 PE=4 SV=1	5	11.8	73.709	670	0	41.017	0.3151	50359000	43830000	50077000	41686000	46494000	42431000	41526000	48727000	40442000	48977000	46177000	47641000	55030000	50541000	52851000	43400000	47276000	44168000	37460000	46507000
C0NEV3	Uncharacterized protein OS=Ajellomyces capsulatus (strain G186AR / H82 / ATCC MYA-2454 / RMSCC 2432) GN=HCBG_01419 PE=4 SV=1	16	22.9	85.24	769	0	92.501	0.0866719	187040000	212780000	235440000	242450000	268160000	286800000	233530000	334180000	255360000	251700000	256780000	285000000	310410000	228370000	269720000	220290000	253570000	266600000	283790000	252570000
C0NEV9	Fibrillarin OS=Ajellomyces capsulatus (strain G186AR / H82 / ATCC MYA-2454 / RMSCC 2432) GN=HCBG_01425 PE=3 SV=1	15	56	33.098	316	0	169.16	0.822979	2689600000	3013900000	2799900000	2901600000	3147300000	2557900000	2721100000	2628300000	2822700000	2797600000	3021600000	2841300000	2633200000	2900000000	2787400000	2903900000	2828500000	2752900000	2692600000	2858600000
C0NEW1	Mitochondrial processing peptidase subunit OS=Ajellomyces capsulatus (strain G186AR / H82 / ATCC MYA-2454 / RMSCC 2432) GN=HCBG_01427 PE=3 SV=1	26	58	52.956	479	0	323.31	0.221061	7333000000	6910000000	7287500000	7722300000	8530400000	7963700000	7822000000	7707400000	7652600000	7575800000	7983100000	8063300000	8851800000	7687700000	7512500000	7395000000	8130700000	7427500000	8107900000	7433800000
C0NEX3	Histidinol dehydrogenase OS=Ajellomyces capsulatus (strain G186AR / H82 / ATCC MYA-2454 / RMSCC 2432) GN=HCBG_01439 PE=3 SV=1	35	57.1	94.122	875	0	312.04	0.00994241	1676900000	1785300000	1704200000	1682600000	1990300000	1740700000	1814100000	1880700000	1644400000	1696500000	1719200000	1737300000	1787500000	1684400000	1895000000	1825800000	1801800000	1844000000	1939200000	1912200000
C0NEX7	Transcription initiation factor TFIID subunit 9 OS=Ajellomyces capsulatus (strain G186AR / H82 / ATCC MYA-2454 / RMSCC 2432) GN=HCBG_01443 PE=4 SV=1	3	13.7	33.135	321	0	106.98	0.310705	90063000	99417000	89963000	89436000	72200000	82705000	93582000	110080000	69772000	67198000	87378000	85079000	98863000	73565000	78244000	78806000	92189000	71439000	73858000	85069000
C0NEX8	Nuclear elongation and deformation protein OS=Ajellomyces capsulatus (strain G186AR / H82 / ATCC MYA-2454 / RMSCC 2432) GN=HCBG_01444 PE=4 SV=1	10	12.3	85.387	774	0	81.542	0.0592632	88435000	85124000	82195000	63016000	76412000	70806000	98442000	130820000	78658000	76077000	83252000	91590000	137870000	98195000	107000000	97545000	108580000	99831000	95540000	116120000
C0NEY2	DNA-directed RNA polymerase subunit OS=Ajellomyces capsulatus (strain G186AR / H82 / ATCC MYA-2454 / RMSCC 2432) GN=HCBG_01448 PE=3 SV=1	31	34.6	135.42	1234	0	323.31	0.979743	871920000	881020000	905800000	864600000	892300000	843410000	900580000	893050000	829590000	853850000	911100000	912380000	945930000	811430000	845640000	878480000	875560000	889840000	854930000	913580000
C0NEY8	Aldehyde dehydrogenase OS=Ajellomyces capsulatus (strain G186AR / H82 / ATCC MYA-2454 / RMSCC 2432) GN=HCBG_01454 PE=3 SV=1	6	21.7	46.781	438	0	68.008	0.707077	263060000	300480000	248630000	238280000	252830000	261830000	276710000	285630000	249300000	231740000	265290000	241180000	303080000	267630000	231590000	263000000	292690000	268090000	198350000	245000000
C0NEZ0	Uncharacterized protein OS=Ajellomyces capsulatus (strain G186AR / H82 / ATCC MYA-2454 / RMSCC 2432) GN=HCBG_01456 PE=4 SV=1	12	18.3	100.52	898	0	21.959	0.777912	87095000	53921000	61488000	62602000	88940000	63844000	67851000	56825000	66122000	65136000	75926000	78287000	64835000	77181000	40182000	70023000	86651000	74823000	61213000	66279000
C0NEZ8	tRNA-dihydrouridine(47) synthase [NAD(P)(+)] OS=Ajellomyces capsulatus (strain G186AR / H82 / ATCC MYA-2454 / RMSCC 2432) GN=HCBG_01464 PE=3 SV=1	11	18.1	82.353	741	0	89.087	0.123352	111040000	113220000	127530000	148650000	156240000	126890000	121430000	115770000	160880000	153510000	157480000	112400000	115090000	108950000	127400000	96081000	127180000	110290000	124860000	129150000
C0NEZ9	Receptor-associated protein OS=Ajellomyces capsulatus (strain G186AR / H82 / ATCC MYA-2454 / RMSCC 2432) GN=HCBG_01465 PE=4 SV=1	5	28.3	23.989	212	0	31.466	0.133962	384750000	423690000	342610000	415380000	475830000	355010000	332180000	450930000	393760000	317070000	284160000	327740000	424300000	369540000	372880000	454970000	332280000	387690000	359070000	359440000
C0NF10	Acyl-CoA dehydrogenase OS=Ajellomyces capsulatus (strain G186AR / H82 / ATCC MYA-2454 / RMSCC 2432) GN=HCBG_01476 PE=3 SV=1	19	60.8	46.9	429	0	323.31	0.0551435	1844700000	1684200000	1904300000	1814200000	2010300000	2147000000	2062200000	2214300000	1790700000	1838400000	1716200000	2023900000	2356200000	1971500000	1780600000	1895500000	1874800000	2008800000	1791400000	1903400000
C0NF14	Glutamyl-tRNA amidotransferase subunit A OS=Ajellomyces capsulatus (strain G186AR / H82 / ATCC MYA-2454 / RMSCC 2432) GN=HCBG_01480 PE=4 SV=1	13	33.2	66.229	624	0	190.59	0.231437	223400000	244720000	209260000	216610000	225650000	213050000	233690000	261830000	226460000	222000000	215980000	223120000	219460000	212380000	218270000	195570000	236060000	193340000	201410000	212960000
C0NF18	Probable Xaa-Pro aminopeptidase HCBG_01484 OS=Ajellomyces capsulatus (strain G186AR / H82 / ATCC MYA-2454 / RMSCC 2432) GN=HCBG_01484 PE=3 SV=1	7	14.4	56.333	507	0	17.011	0.598925	79469000	112330000	105400000	108290000	97908000	99641000	111700000	101740000	102580000	92607000	83166000	102800000	98241000	105550000	107480000	118290000	108370000	88251000	105610000	118320000
C0NF20	Translocation protein sec63 OS=Ajellomyces capsulatus (strain G186AR / H82 / ATCC MYA-2454 / RMSCC 2432) GN=HCBG_01486 PE=4 SV=1	19	30.9	78.62	699	0	122.72	0.420812	1118300000	1017300000	1065800000	1037900000	1121400000	1114200000	1044600000	1094700000	1025200000	1121600000	1051300000	1081200000	1124000000	978640000	987640000	980080000	1114000000	1170600000	987690000	1033900000
C0NF30	Uncharacterized protein OS=Ajellomyces capsulatus (strain G186AR / H82 / ATCC MYA-2454 / RMSCC 2432) GN=HCBG_01496 PE=4 SV=1	14	13.4	171.98	1579	0	35.73	0.605324	226960000	199070000	191260000	211930000	203480000	220070000	198540000	208300000	197770000	224980000	171090000	192920000	195100000	195630000	206740000	181210000	206770000	212270000	185560000	185540000
C0NF31	ADP-ribosylation factor OS=Ajellomyces capsulatus (strain G186AR / H82 / ATCC MYA-2454 / RMSCC 2432) GN=HCBG_01497 PE=3 SV=1	8	54.4	21.048	182	0	37.707	0.00257686	128600000	130780000	112230000	114480000	142640000	157590000	125120000	160950000	121060000	121560000	133250000	139300000	124250000	104610000	116260000	105360000	116890000	99852000	119500000	99737000
C0NF35	ATP-dependent RNA helicase DRS1 OS=Ajellomyces capsulatus (strain G186AR / H82 / ATCC MYA-2454 / RMSCC 2432) GN=HCBG_01501 PE=4 SV=1	23	30	91.869	829	0	137.38	0.769196	529440000	529330000	504610000	483770000	504920000	447950000	536060000	583030000	448260000	505010000	525680000	480870000	551730000	463780000	486700000	461590000	493260000	476490000	501430000	515450000
C0NF36	2-isopropylmalate synthase OS=Ajellomyces capsulatus (strain G186AR / H82 / ATCC MYA-2454 / RMSCC 2432) GN=HCBG_01502 PE=3 SV=1	34	63.2	65.413	589	0	323.31	0.574779	3255800000	3351800000	3281000000	3279100000	3366300000	3219900000	3307500000	3718000000	3198900000	3214400000	3252100000	3458300000	3410100000	3223500000	3202700000	3062200000	3239200000	3406100000	3117200000	3485400000
C0NF38	Meiotically up-regulated gene 62 protein OS=Ajellomyces capsulatus (strain G186AR / H82 / ATCC MYA-2454 / RMSCC 2432) GN=HCBG_01504 PE=4 SV=1	24	23.8	165.93	1493	0	123.94	0.645681	217900000	225210000	261470000	245620000	267350000	238840000	244680000	247800000	258190000	246720000	221560000	268220000	235030000	251460000	242370000	252680000	258160000	245640000	240300000	270910000
C0NF40	40S ribosomal protein S5A OS=Ajellomyces capsulatus (strain G186AR / H82 / ATCC MYA-2454 / RMSCC 2432) GN=HCBG_01506 PE=3 SV=1	21	82.7	23.832	214	0	323.31	0.0168697	11771000000	11074000000	11250000000	12121000000	11804000000	11968000000	11811000000	11822000000	11783000000	11711000000	11402000000	11260000000	10837000000	11009000000	10742000000	10692000000	10769000000	12095000000	10728000000	11401000000
C0NF41	SDA1 domain-containing protein OS=Ajellomyces capsulatus (strain G186AR / H82 / ATCC MYA-2454 / RMSCC 2432) GN=HCBG_01507 PE=4 SV=1	7	8.8	84.998	753	0	9.5307	0.0345887	41576000	45368000	55136000	44091000	59148000	44567000	41735000	50163000	54251000	49344000	54512000	50638000	46020000	41565000	36401000	31030000	48794000	34025000	40764000	40995000
C0NF45	Vacuolar ATP synthase subunit D OS=Ajellomyces capsulatus (strain G186AR / H82 / ATCC MYA-2454 / RMSCC 2432) GN=HCBG_01511 PE=4 SV=1	12	49	40.258	365	0	102.68	0.0374791	509740000	473100000	501170000	441420000	474350000	502850000	450150000	637360000	446940000	422850000	427790000	430970000	506840000	426550000	510270000	469950000	426710000	401480000	444250000	422840000
C0NF46	Nucleolar protein NOP58 OS=Ajellomyces capsulatus (strain G186AR / H82 / ATCC MYA-2454 / RMSCC 2432) GN=HCBG_01512 PE=4 SV=1	30	59.7	69.419	636	0	323.31	0.00223658	2210000000	2325200000	2436300000	2276000000	2550900000	2569100000	2430600000	2345200000	2237700000	2180400000	2308200000	2683100000	2098700000	2146900000	1874300000	1967300000	1989400000	2311900000	1960700000	1992200000
C0NF49	Uncharacterized protein OS=Ajellomyces capsulatus (strain G186AR / H82 / ATCC MYA-2454 / RMSCC 2432) GN=HCBG_01515 PE=4 SV=1	6	24.4	46.085	431	0	43.677	0.505142	74607000	67316000	70112000	77276000	91495000	87441000	72450000	87037000	60876000	81896000	77129000	85913000	98217000	79454000	63251000	71290000	74499000	75648000	76010000	77553000
C0NF53	U3 small nucleolar RNA associated protein OS=Ajellomyces capsulatus (strain G186AR / H82 / ATCC MYA-2454 / RMSCC 2432) GN=HCBG_01519 PE=4 SV=1	7	16.8	50.166	447	0	17.56	0.080955	230170000	217600000	216750000	264070000	183440000	208300000	234200000	246030000	207650000	201700000	209030000	211420000	229100000	207950000	198030000	240600000	191430000	204130000	196270000	176770000
C0NF54	26S proteasome non-ATPase regulatory subunit 11 OS=Ajellomyces capsulatus (strain G186AR / H82 / ATCC MYA-2454 / RMSCC 2432) GN=HCBG_01520 PE=4 SV=1	24	72.2	47.419	424	0	110.15	0.23688	1164400000	1168800000	1105900000	1223500000	1209000000	1073200000	1071900000	1169900000	1229400000	1184800000	1185600000	1194200000	1199000000	1106100000	1081100000	1145700000	1144500000	1181300000	1197000000	1175100000
C0NF55	Integral membrane protein OS=Ajellomyces capsulatus (strain G186AR / H82 / ATCC MYA-2454 / RMSCC 2432) GN=HCBG_01521 PE=3 SV=1	7	31.1	27.16	244	0	185.48	0.1017	1200500000	1080600000	1322800000	1279700000	1187900000	1034100000	1028100000	847080000	1315100000	1302800000	1441100000	1010600000	1059400000	1429600000	1186000000	1169700000	1225400000	1464200000	1244500000	1230000000
C0NF61;C0NF62		54	66.4	82.051	751	0	323.31	3.84288e-06	15163000000	15175000000	15165000000	15308000000	15119000000	15203000000	15744000000	15514000000	14726000000	15337000000	14367000000	14757000000	14010000000	13219000000	13717000000	13293000000	13034000000	14317000000	13238000000	13531000000
C0NF67	Sorting nexin mvp1 OS=Ajellomyces capsulatus (strain G186AR / H82 / ATCC MYA-2454 / RMSCC 2432) GN=HCBG_01533 PE=4 SV=1	13	27.8	70.729	634	0	69.113	0.170342	149120000	126390000	112460000	141540000	151930000	170490000	143520000	137100000	120740000	135660000	138010000	139730000	116750000	128640000	139030000	143950000	145780000	157930000	128890000	166660000
C0NF69	Uncharacterized protein OS=Ajellomyces capsulatus (strain G186AR / H82 / ATCC MYA-2454 / RMSCC 2432) GN=HCBG_01535 PE=4 SV=1	12	20.2	105.59	960	0	154.62	0.172337	294250000	320130000	309480000	290010000	273530000	291880000	266300000	203750000	289020000	276920000	262520000	299360000	245110000	341960000	262600000	269360000	244730000	274920000	248330000	258180000
C0NF78	Ribosome assembly protein RRB1 OS=Ajellomyces capsulatus (strain G186AR / H82 / ATCC MYA-2454 / RMSCC 2432) GN=HCBG_01544 PE=4 SV=1	12	38.4	54.344	495	0	119.43	0.53056	281730000	256470000	270610000	274460000	282800000	226580000	273150000	334010000	267430000	259290000	268630000	276180000	272520000	279350000	240780000	239500000	253490000	255070000	232150000	264630000
C0NF79	Septum-promoting GTP-binding protein OS=Ajellomyces capsulatus (strain G186AR / H82 / ATCC MYA-2454 / RMSCC 2432) GN=HCBG_01545 PE=4 SV=1	5	16.4	39.224	348	0	52.924	0.416888	94366000	97423000	109990000	120050000	99465000	103000000	96948000	126900000	113410000	93843000	100390000	116750000	95450000	95582000	99005000	92635000	95730000	91357000	102490000	104800000
C0NF87	Uncharacterized protein OS=Ajellomyces capsulatus (strain G186AR / H82 / ATCC MYA-2454 / RMSCC 2432) GN=HCBG_01553 PE=4 SV=1	11	20.8	75.165	674	0	41.176	0.000186962	130710000	122310000	143880000	118810000	116090000	131890000	129980000	172290000	114800000	117740000	130300000	115950000	186310000	172080000	166130000	177100000	184080000	146150000	180090000	179310000
C0NF88	Longevity-assurance protein OS=Ajellomyces capsulatus (strain G186AR / H82 / ATCC MYA-2454 / RMSCC 2432) GN=HCBG_01554 PE=4 SV=1	4	13.7	51.401	451	0	47.087	0.00907745	151670000	155550000	153950000	190940000	196300000	190340000	148720000	195460000	218220000	209530000	193670000	215090000	162680000	156450000	166820000	138350000	199410000	194070000	154220000	185350000
C0NF90	Uncharacterized protein OS=Ajellomyces capsulatus (strain G186AR / H82 / ATCC MYA-2454 / RMSCC 2432) GN=HCBG_01556 PE=4 SV=1	41	43.5	132.64	1225	0	323.31	0.325745	1022100000	1050800000	979380000	1002400000	937690000	1015000000	999450000	1131500000	955010000	985030000	971460000	1007300000	1031900000	1008100000	1040400000	1107800000	1011200000	954040000	1034700000	957400000
C0NF97	Uncharacterized protein OS=Ajellomyces capsulatus (strain G186AR / H82 / ATCC MYA-2454 / RMSCC 2432) GN=HCBG_01563 PE=4 SV=1	3	4.9	129.68	1198	0	50.53	0.280013	39102000	45981000	34445000	45704000	36026000	27864000	35810000	40152000	43603000	43298000	41778000	41755000	23703000	38247000	43593000	34876000	40914000	32112000	45440000	35672000
C0NF99	Uncharacterized protein OS=Ajellomyces capsulatus (strain G186AR / H82 / ATCC MYA-2454 / RMSCC 2432) GN=HCBG_01565 PE=4 SV=1	7	24.6	52.32	471	0	97.032	0.160197	229870000	235190000	250040000	312040000	288200000	287000000	276800000	233760000	264200000	273330000	287210000	285240000	241600000	274570000	255200000	238520000	241440000	232740000	252840000	228900000
C0NFA0	Uncharacterized protein OS=Ajellomyces capsulatus (strain G186AR / H82 / ATCC MYA-2454 / RMSCC 2432) GN=HCBG_01566 PE=3 SV=1	13	22.9	67.168	629	0	90.121	0.0238683	158350000	182110000	162670000	189330000	156030000	181300000	190140000	132570000	151940000	162790000	171190000	173020000	156800000	170300000	161120000	142890000	122680000	125290000	159610000	116930000
C0NFB1	Uncharacterized protein OS=Ajellomyces capsulatus (strain G186AR / H82 / ATCC MYA-2454 / RMSCC 2432) GN=HCBG_01577 PE=4 SV=1	6	14.6	64.791	591	0	51.559	0.624476	72255000	73478000	81621000	64199000	82032000	75745000	87451000	76758000	69541000	93892000	57811000	72794000	83117000	74578000	75586000	57969000	74833000	65362000	72579000	68105000
C0NFB5	Vacuolar sorting-associated protein OS=Ajellomyces capsulatus (strain G186AR / H82 / ATCC MYA-2454 / RMSCC 2432) GN=HCBG_01581 PE=4 SV=1	23	34.7	93.342	830	0	146.22	0.480888	283970000	358000000	290950000	335500000	346400000	312000000	306390000	386290000	337460000	325940000	299180000	327610000	336520000	263610000	348010000	271110000	337940000	329980000	329800000	361500000
C0NFC3	mRNA turnover protein OS=Ajellomyces capsulatus (strain G186AR / H82 / ATCC MYA-2454 / RMSCC 2432) GN=HCBG_01589 PE=3 SV=1	8	54.7	26.885	243	0	105.57	0.0716006	331700000	320500000	372940000	347230000	333820000	309330000	383640000	343720000	333320000	369770000	314590000	313220000	312340000	301220000	304700000	273750000	347350000	290920000	316100000	302040000
C0NFC4;REV__C0NFC4		15	40.9	47.26	423	0	198.63	0.694013	710330000	781180000	763610000	674360000	733400000	710280000	725900000	646280000	714380000	661100000	763800000	758660000	708650000	759130000	644430000	817600000	737340000	776750000	736100000	772240000
C0NFC5	Mitochondrial ribosomal protein subunit L51 OS=Ajellomyces capsulatus (strain G186AR / H82 / ATCC MYA-2454 / RMSCC 2432) GN=HCBG_01591 PE=4 SV=1	5	39.4	15.338	137	0	13.686	0.0702272	89615000	112450000	83355000	74601000	66766000	84319000	83451000	72562000	63894000	58779000	72387000	69939000	73800000	79949000	72027000	77875000	82531000	86263000	58834000	70276000
C0NFC7	Cell cycle control protein OS=Ajellomyces capsulatus (strain G186AR / H82 / ATCC MYA-2454 / RMSCC 2432) GN=HCBG_01593 PE=4 SV=1	12	46	50.61	476	0	160.54	0.125874	987390000	1041000000	894050000	1015000000	1182400000	1026000000	1016600000	1132200000	1188700000	1112300000	1029200000	1075800000	1083100000	885970000	960720000	961700000	878270000	1148200000	945040000	1012500000
C0NFC9	Translocation elongation factor OS=Ajellomyces capsulatus (strain G186AR / H82 / ATCC MYA-2454 / RMSCC 2432) GN=HCBG_01595 PE=4 SV=1	26	39.1	115.45	1039	0	139.84	0.312692	294770000	271020000	281830000	269360000	275720000	310330000	335860000	292520000	295520000	300190000	301840000	309580000	277490000	326420000	257790000	285840000	301310000	258770000	281490000	286570000
C0NFD1	Armadillo repeat protein OS=Ajellomyces capsulatus (strain G186AR / H82 / ATCC MYA-2454 / RMSCC 2432) GN=HCBG_01597 PE=4 SV=1	19	45.3	63.274	580	0	321.03	0.69045	338880000	318740000	368670000	358130000	333530000	341730000	327610000	365280000	336800000	399470000	323290000	352100000	295460000	330520000	358780000	309840000	358520000	279260000	378120000	326400000
C0NFD3	Triosephosphate isomerase OS=Ajellomyces capsulatus (strain G186AR / H82 / ATCC MYA-2454 / RMSCC 2432) GN=HCBG_01599 PE=3 SV=1	16	73.2	25.07	231	0	323.31	0.15086	9539900000	10065000000	10885000000	9412400000	10100000000	10082000000	11410000000	10384000000	9807700000	10521000000	10224000000	10472000000	10843000000	11243000000	10502000000	10467000000	10348000000	10879000000	10718000000	10913000000
C0NFD6	Uncharacterized protein OS=Ajellomyces capsulatus (strain G186AR / H82 / ATCC MYA-2454 / RMSCC 2432) GN=HCBG_01602 PE=4 SV=1	7	13.6	93.305	828	0	168.94	0.0941117	278460000	273720000	290660000	270750000	261380000	271340000	275250000	208530000	289170000	287010000	280760000	346650000	220400000	298640000	253340000	241040000	291380000	242840000	233490000	227160000
C0NFD8	Translation initiation factor eif-2b delta subunit OS=Ajellomyces capsulatus (strain G186AR / H82 / ATCC MYA-2454 / RMSCC 2432) GN=HCBG_01604 PE=3 SV=1	14	32	63.266	606	0	142.64	0.00457213	496350000	471890000	466650000	532240000	548970000	504160000	494250000	648540000	534510000	494780000	488470000	407310000	431700000	327000000	372470000	474680000	352580000	439560000	408840000	378230000
C0NFE0	DNA polymerase alpha subunit B OS=Ajellomyces capsulatus (strain G186AR / H82 / ATCC MYA-2454 / RMSCC 2432) GN=HCBG_01606 PE=3 SV=1	12	25	72.654	667	0	70.016	0.0402151	102240000	126280000	112020000	109480000	121790000	139740000	136120000	125380000	117820000	108840000	101760000	130860000	114480000	108510000	121340000	124340000	117030000	102960000	109680000	102730000
C0NFE1	CRAL/TRIO domain-containing protein OS=Ajellomyces capsulatus (strain G186AR / H82 / ATCC MYA-2454 / RMSCC 2432) GN=HCBG_01607 PE=4 SV=1	13	46.8	43.866	391	0	91.024	0.0407209	681670000	689570000	646510000	714260000	693900000	680990000	698840000	773360000	687950000	622740000	652520000	743840000	724140000	641620000	633970000	611770000	616720000	628570000	576060000	639550000
C0NFE5	3-hydroxyisobutyryl-CoA hydrolase, mitochondrial OS=Ajellomyces capsulatus (strain G186AR / H82 / ATCC MYA-2454 / RMSCC 2432) GN=HCBG_01611 PE=3 SV=1	22	62.6	51.382	465	0	236.76	0.071368	2560500000	2807200000	2855800000	2850500000	2941800000	2835700000	2631400000	3054600000	2957100000	2758000000	2716900000	2924400000	3121100000	2915900000	3018800000	3171600000	3066700000	3039700000	3032600000	2791900000
C0NFE6	50S ribosomal protein L4 OS=Ajellomyces capsulatus (strain G186AR / H82 / ATCC MYA-2454 / RMSCC 2432) GN=HCBG_01612 PE=4 SV=1	10	34.6	32.457	286	0	23.602	0.281181	162400000	227430000	222400000	252180000	157550000	194130000	181080000	249570000	180040000	234010000	186320000	186050000	173790000	231400000	153860000	192250000	212220000	277090000	216180000	244700000
C0NFE7	Ribosomal protein YmL35 OS=Ajellomyces capsulatus (strain G186AR / H82 / ATCC MYA-2454 / RMSCC 2432) GN=HCBG_01613 PE=4 SV=1	11	29	48.637	420	0	41.004	0.279911	384260000	370330000	350120000	368180000	338510000	321810000	367850000	392830000	342910000	319580000	323240000	320570000	341390000	355770000	332890000	324880000	350020000	293720000	398850000	386740000
C0NFE9	Hydroxyacylglutathione hydrolase OS=Ajellomyces capsulatus (strain G186AR / H82 / ATCC MYA-2454 / RMSCC 2432) GN=HCBG_01615 PE=4 SV=1	8	15.9	76.814	685	0	36.104	0.129112	169340000	165050000	172980000	168430000	210140000	183110000	181250000	181020000	179460000	171570000	175890000	180200000	207490000	189660000	166330000	174260000	190330000	174710000	180730000	191100000
C0NFF5	BET3 family protein OS=Ajellomyces capsulatus (strain G186AR / H82 / ATCC MYA-2454 / RMSCC 2432) GN=HCBG_01621 PE=4 SV=1	6	41.3	28.221	254	0	53.905	0.78524	136190000	141220000	122280000	136740000	112210000	138800000	155550000	164960000	135700000	144760000	130470000	134850000	155090000	115210000	134720000	122940000	137500000	158350000	127110000	150770000
C0NFG6	Uncharacterized protein OS=Ajellomyces capsulatus (strain G186AR / H82 / ATCC MYA-2454 / RMSCC 2432) GN=HCBG_01632 PE=4 SV=1	5	59.8	12.831	117	0	16.428	0.669421	591170000	665940000	521540000	607950000	515330000	560250000	601030000	643330000	603520000	556540000	636470000	476530000	554810000	462280000	638390000	508360000	487000000	484550000	590870000	596670000
C0NFG8	Small nuclear ribonucleoprotein Sm D2 OS=Ajellomyces capsulatus (strain G186AR / H82 / ATCC MYA-2454 / RMSCC 2432) GN=HCBG_01634 PE=4 SV=1	6	66.7	12.968	114	0	166.59	0.0900824	787720000	730090000	674670000	660600000	655350000	705390000	769250000	619600000	707630000	638940000	564080000	538350000	491920000	685680000	568640000	621640000	659270000	641800000	622780000	667190000
C0NFH0	Cullin OS=Ajellomyces capsulatus (strain G186AR / H82 / ATCC MYA-2454 / RMSCC 2432) GN=HCBG_01636 PE=3 SV=1	45	22.9	275.26	2442	0	323.31	0.00848297	401840000	403730000	421240000	440460000	431920000	409390000	420360000	470950000	456770000	448510000	451050000	416150000	395850000	382850000	426190000	377260000	405210000	394410000	394390000	371110000
C0NFH2	Uncharacterized protein OS=Ajellomyces capsulatus (strain G186AR / H82 / ATCC MYA-2454 / RMSCC 2432) GN=HCBG_01638 PE=4 SV=1	5	13	55.204	515	0	24.611	0.594736	27949000	37801000	35008000	25145000	39458000	29854000	30354000	18561000	20137000	30270000	34294000	35071000	26711000	38527000	34086000	24851000	38478000	31290000	40598000	36114000
C0NFH9	U6 snRNP-associated protein Lsm3 OS=Ajellomyces capsulatus (strain G186AR / H82 / ATCC MYA-2454 / RMSCC 2432) GN=HCBG_01645 PE=4 SV=1	4	72.4	10.917	98	0	307.35	0.144565	268220000	272800000	240860000	222450000	160110000	234170000	239220000	174680000	207580000	274620000	259710000	195040000	221720000	249660000	253960000	278320000	230310000	188520000	235310000	211170000
C0NFI0	Uncharacterized protein OS=Ajellomyces capsulatus (strain G186AR / H82 / ATCC MYA-2454 / RMSCC 2432) GN=HCBG_01647 PE=4 SV=1	9	16.6	92.714	800	0	34.041	0.289392	52364000	56814000	58106000	53313000	49290000	58008000	55002000	52915000	55664000	63160000	55692000	56581000	56222000	55666000	50976000	44441000	55126000	53855000	54149000	60335000
C0NFJ6	Uncharacterized protein OS=Ajellomyces capsulatus (strain G186AR / H82 / ATCC MYA-2454 / RMSCC 2432) GN=HCBG_01662 PE=4 SV=1	8	23.3	45.713	412	0	52.635	0.43753	86821000	117310000	95202000	88503000	96777000	92687000	103500000	104830000	106620000	90265000	106140000	89153000	100970000	120600000	101380000	100600000	97202000	95220000	88978000	92396000
C0NFJ7	Uncharacterized protein OS=Ajellomyces capsulatus (strain G186AR / H82 / ATCC MYA-2454 / RMSCC 2432) GN=HCBG_01663 PE=4 SV=1	5	21.8	40.892	386	0	41.526	0.724929	133960000	120430000	138740000	155070000	100100000	130650000	158490000	180680000	124190000	134510000	133080000	114140000	141340000	110300000	136810000	120760000	119670000	133900000	122440000	123480000
C0NFK1	Transmembrane protein OS=Ajellomyces capsulatus (strain G186AR / H82 / ATCC MYA-2454 / RMSCC 2432) GN=HCBG_01667 PE=4 SV=1	11	21.2	59.976	534	0	45.505	0.175775	97186000	108820000	100450000	77972000	85101000	90485000	104850000	154570000	87767000	98362000	88776000	87917000	108650000	108630000	91456000	108770000	128130000	114860000	104330000	125160000
C0NFK4	Mitochondrial carrier protein OS=Ajellomyces capsulatus (strain G186AR / H82 / ATCC MYA-2454 / RMSCC 2432) GN=HCBG_01670 PE=3 SV=1	7	30.3	34.106	310	0	14.12	0.179991	55344000	57033000	57995000	53204000	60844000	54124000	60355000	58279000	49194000	57794000	61598000	52410000	68731000	52353000	56391000	66251000	63846000	61117000	62693000	62310000
C0NFK8	Ribonucleotide reductase M2 B OS=Ajellomyces capsulatus (strain G186AR / H82 / ATCC MYA-2454 / RMSCC 2432) GN=HCBG_01674 PE=4 SV=1	17	47.2	46.934	413	0	219.64	0.187669	662830000	675830000	680010000	588530000	672320000	642400000	637430000	804140000	597930000	653570000	618710000	615500000	716850000	638960000	673270000	687880000	706540000	710520000	649810000	687770000
C0NFM0	Uncharacterized protein OS=Ajellomyces capsulatus (strain G186AR / H82 / ATCC MYA-2454 / RMSCC 2432) GN=HCBG_01686 PE=4 SV=1	8	24.5	40.507	363	0	69.519	0.29601	246380000	212890000	273050000	218100000	241600000	279840000	221920000	353060000	211790000	227880000	197050000	243200000	278740000	214050000	222420000	189760000	223810000	271850000	231250000	233040000
C0NFM2	Uncharacterized protein OS=Ajellomyces capsulatus (strain G186AR / H82 / ATCC MYA-2454 / RMSCC 2432) GN=HCBG_01688 PE=3 SV=1	20	51.4	42.303	381	0	199.34	0.823579	1968900000	2022400000	1965700000	2083300000	2358400000	1877500000	2009100000	2167700000	2096800000	2037300000	2040400000	1988300000	2074100000	2002900000	2149600000	1958200000	2034200000	2097500000	1966300000	2007300000
C0NFM3	XPG I-region protein OS=Ajellomyces capsulatus (strain G186AR / H82 / ATCC MYA-2454 / RMSCC 2432) GN=HCBG_01689 PE=4 SV=1	30	52.4	81.441	722	0	323.31	0.0491067	1052500000	1057000000	1050700000	1025200000	1137000000	1054000000	1101200000	1137600000	1004700000	1094600000	1011900000	1040000000	1106300000	1101400000	1075200000	1026300000	1008000000	1064200000	1047600000	1060700000
C0NFM9	Small G-beta protein GPB OS=Ajellomyces capsulatus (strain G186AR / H82 / ATCC MYA-2454 / RMSCC 2432) GN=HCBG_01695 PE=4 SV=1	12	47	39.039	353	0	287.02	0.0227413	569020000	604230000	537720000	484620000	541640000	510130000	494010000	515310000	537020000	547960000	563950000	501540000	517450000	479880000	473890000	500310000	462470000	520420000	458910000	453980000
C0NFN4	Uncharacterized protein OS=Ajellomyces capsulatus (strain G186AR / H82 / ATCC MYA-2454 / RMSCC 2432) GN=HCBG_01700 PE=4 SV=1	7	46.7	25.979	229	0	79.405	0.131135	828020000	822180000	852740000	1095800000	1093000000	989260000	855370000	917380000	912790000	897970000	1065600000	1062300000	898810000	938680000	837090000	815100000	760500000	926530000	775510000	828000000
C0NFN5	Ran-specific GTPase-activating protein OS=Ajellomyces capsulatus (strain G186AR / H82 / ATCC MYA-2454 / RMSCC 2432) GN=HCBG_01701 PE=4 SV=1	8	36.8	29.066	261	0	149.72	0.334844	2209000000	2154500000	2500100000	2339300000	2483900000	2868200000	2345500000	2978600000	2269500000	2010300000	2520900000	2814500000	2820500000	2440900000	2273000000	2348300000	2239700000	2602400000	2147300000	2343600000
C0NFN7	Alpha-1,2-mannosyltransferase Kre5 OS=Ajellomyces capsulatus (strain G186AR / H82 / ATCC MYA-2454 / RMSCC 2432) GN=HCBG_01703 PE=4 SV=1	13	31.2	58.376	504	0	100.93	0.0776309	233540000	212410000	223410000	242620000	251020000	279760000	234260000	184640000	228980000	226630000	178180000	209780000	253580000	219690000	205190000	205670000	186730000	211810000	180370000	158600000
C0NFP2	GTPase Rab7 OS=Ajellomyces capsulatus (strain G186AR / H82 / ATCC MYA-2454 / RMSCC 2432) GN=HCBG_01708 PE=4 SV=1	14	82.9	22.989	205	0	183.78	0.0473577	872540000	859430000	793480000	821760000	738200000	792380000	876840000	891490000	760650000	664650000	735050000	832740000	790960000	738920000	833560000	708910000	756430000	637420000	767290000	665140000
C0NFP7	AdoMet-dependent rRNA methyltransferase SPB1 OS=Ajellomyces capsulatus (strain G186AR / H82 / ATCC MYA-2454 / RMSCC 2432) GN=SPB1 PE=3 SV=1	9	18.5	88.367	779	0	43.546	0.551335	123130000	102160000	112890000	98369000	130100000	115670000	111920000	129880000	104470000	128660000	118660000	127610000	135410000	103710000	96811000	108410000	128200000	153470000	105070000	106690000
C0NFR0	Uncharacterized protein OS=Ajellomyces capsulatus (strain G186AR / H82 / ATCC MYA-2454 / RMSCC 2432) GN=HCBG_01726 PE=4 SV=1	5	42.5	15.187	134	0	13.583	0.518959	95866000	88181000	93745000	88084000	91976000	89435000	89879000	139290000	88534000	93844000	82040000	96017000	115300000	80609000	87531000	108100000	76226000	91852000	86071000	91627000
C0NFR3	Protein kinase C OS=Ajellomyces capsulatus (strain G186AR / H82 / ATCC MYA-2454 / RMSCC 2432) GN=HCBG_01729 PE=3 SV=1	27	30.2	125.28	1125	0	167.49	0.29855	661860000	691150000	645360000	621940000	683480000	675330000	637520000	614450000	627430000	605810000	641680000	665450000	667260000	673580000	658240000	666710000	637370000	677300000	596830000	585720000
C0NFR6	Small nuclear ribonucleoprotein U OS=Ajellomyces capsulatus (strain G186AR / H82 / ATCC MYA-2454 / RMSCC 2432) GN=HCBG_01732 PE=4 SV=1	11	55	27.068	249	0	233.77	0.139737	520460000	571520000	518410000	453400000	466440000	423200000	463820000	412460000	476800000	475700000	467700000	483090000	443820000	614820000	506710000	456700000	473000000	478940000	445790000	470560000
C0NFR7	Vacuolar ATP synthase subunit D OS=Ajellomyces capsulatus (strain G186AR / H82 / ATCC MYA-2454 / RMSCC 2432) GN=HCBG_01733 PE=4 SV=1	6	26.2	28.979	260	0	78.627	0.221168	313590000	328700000	345490000	343710000	369010000	387350000	337130000	372940000	362860000	342790000	411410000	332300000	394350000	327340000	361120000	345050000	400140000	330360000	377360000	470020000
C0NFR8	Pre-mRNA-splicing factor syf1 OS=Ajellomyces capsulatus (strain G186AR / H82 / ATCC MYA-2454 / RMSCC 2432) GN=HCBG_01734 PE=4 SV=1	13	20.5	98.94	852	0	68.406	0.0664326	139070000	115390000	140480000	169780000	148050000	127650000	162960000	109340000	160180000	160560000	171200000	158170000	134470000	186270000	150850000	148600000	182580000	154900000	182310000	184790000
C0NFS0	Sec7 domain-containing protein OS=Ajellomyces capsulatus (strain G186AR / H82 / ATCC MYA-2454 / RMSCC 2432) GN=HCBG_01736 PE=4 SV=1	39	34.4	179.59	1623	0	323.31	0.10215	562970000	570690000	638580000	584310000	558850000	590410000	587580000	663840000	554410000	564690000	582380000	589580000	548630000	636360000	516740000	554710000	525870000	541410000	547070000	515590000
C0NFT0	60S ribosomal protein L19 OS=Ajellomyces capsulatus (strain G186AR / H82 / ATCC MYA-2454 / RMSCC 2432) GN=HCBG_01746 PE=3 SV=1	6	47.7	16.333	153	0	38.697	0.159713	206290000	194670000	188360000	223780000	218420000	257430000	197450000	291030000	297980000	238550000	252910000	207140000	238340000	209250000	224200000	204330000	214980000	221650000	211480000	226630000
C0NFT1	Svf1 family protein OS=Ajellomyces capsulatus (strain G186AR / H82 / ATCC MYA-2454 / RMSCC 2432) GN=HCBG_01747 PE=4 SV=1	7	33.2	41.837	380	0	99.573	0.0902617	260690000	230920000	272710000	277630000	259630000	256260000	305800000	362580000	254030000	255880000	233150000	282230000	327610000	236590000	260420000	271120000	292840000	315810000	337830000	314790000
C0NFT4	Dynein heavy chain OS=Ajellomyces capsulatus (strain G186AR / H82 / ATCC MYA-2454 / RMSCC 2432) GN=HCBG_01750 PE=4 SV=1	62	18.4	493.99	4350	0	193.76	0.000676355	654370000	705770000	707620000	689000000	731020000	720670000	685470000	783500000	712540000	704310000	694000000	680200000	660410000	613490000	637440000	619040000	680720000	612970000	635860000	595760000
C0NFT6	Uncharacterized protein OS=Ajellomyces capsulatus (strain G186AR / H82 / ATCC MYA-2454 / RMSCC 2432) GN=HCBG_01752 PE=4 SV=1	7	25.5	40.152	353	0	40.141	0.0870128	63752000	72466000	68375000	70294000	95884000	75505000	65535000	85320000	72866000	78986000	78810000	79218000	86674000	81894000	81098000	66104000	81427000	80347000	87630000	91933000
C0NFT8	Porphobilinogen deaminase OS=Ajellomyces capsulatus (strain G186AR / H82 / ATCC MYA-2454 / RMSCC 2432) GN=HCBG_01754 PE=4 SV=1	16	48.1	37.53	345	0	117.45	0.180457	366340000	297680000	425740000	421910000	432750000	454360000	408020000	301100000	441380000	518000000	438190000	444930000	475940000	486870000	402710000	398210000	435800000	438310000	470710000	418980000
C0NFT9	Lon protease homolog 2, peroxisomal OS=Ajellomyces capsulatus (strain G186AR / H82 / ATCC MYA-2454 / RMSCC 2432) GN=HCBG_01755 PE=3 SV=1	10	12.2	102.16	928	0	36.925	0.131979	129190000	157150000	138120000	127730000	154100000	141850000	141780000	124360000	129220000	147190000	126160000	133170000	153620000	173970000	159580000	130410000	146090000	159880000	149370000	155990000
C0NFU1	Serine/threonine-protein kinase RIO2 OS=Ajellomyces capsulatus (strain G186AR / H82 / ATCC MYA-2454 / RMSCC 2432) GN=HCBG_01757 PE=4 SV=1	8	23.8	49.392	442	0	61.387	0.291318	95082000	85202000	80898000	82106000	90915000	85122000	73612000	46414000	76856000	93355000	95924000	75192000	59572000	70534000	88338000	64295000	82791000	84623000	77032000	98285000
C0NFU2	26S proteasome regulatory subunit OS=Ajellomyces capsulatus (strain G186AR / H82 / ATCC MYA-2454 / RMSCC 2432) GN=HCBG_01758 PE=4 SV=1	37	53.7	100.7	905	0	323.31	0.83767	2153900000	2062500000	2192200000	2305800000	2247000000	2193000000	2166000000	2375300000	2179100000	2108200000	2159300000	2412200000	2334800000	2130700000	2104000000	2153300000	2270900000	2140800000	2093800000	2192200000
C0NFV4	Carbamoyl-phosphate synthase OS=Ajellomyces capsulatus (strain G186AR / H82 / ATCC MYA-2454 / RMSCC 2432) GN=HCBG_01770 PE=4 SV=1	54	59.1	129.55	1182	0	323.31	0.229459	3332800000	3283000000	3156900000	3246300000	3026200000	3208900000	3413200000	3558200000	3165200000	3150200000	3167100000	3127100000	3112400000	3145500000	3150500000	3084800000	3215100000	3306100000	3238700000	3128400000
C0NFV7	60S acidic ribosomal protein P2 OS=Ajellomyces capsulatus (strain G186AR / H82 / ATCC MYA-2454 / RMSCC 2432) GN=HCBG_01773 PE=3 SV=1	12	62.8	20.161	191	0	323.31	0.706931	11288000000	12342000000	10971000000	11659000000	11233000000	10908000000	10415000000	12280000000	10440000000	11464000000	10473000000	11330000000	11660000000	10405000000	11361000000	10780000000	11606000000	10504000000	12072000000	10742000000
C0NFV8	40S ribosomal protein S15 OS=Ajellomyces capsulatus (strain G186AR / H82 / ATCC MYA-2454 / RMSCC 2432) GN=HCBG_01774 PE=3 SV=1	8	64.1	17.584	153	0	323.31	0.584513	7842500000	6297000000	6260500000	7340700000	10094000000	7826400000	7117100000	5191100000	8264500000	8097800000	7154400000	8229000000	7519800000	8227200000	7556700000	6421700000	8722800000	8100900000	7452500000	8038100000
C0NFW4	NADH-ubiquinone oxidoreductase OS=Ajellomyces capsulatus (strain G186AR / H82 / ATCC MYA-2454 / RMSCC 2432) GN=HCBG_01780 PE=4 SV=1	8	55.9	20.464	179	0	61.55	0.0319854	843000000	901620000	810400000	846500000	875500000	759790000	791050000	747960000	924910000	863940000	848920000	762960000	811500000	848290000	866860000	1135400000	979840000	986970000	982720000	968790000
C0NFW6	Cystathionine-gamma-lyase OS=Ajellomyces capsulatus (strain G186AR / H82 / ATCC MYA-2454 / RMSCC 2432) GN=HCBG_01782 PE=3 SV=1	11	56	45.025	425	0	267.76	0.0172143	531080000	446100000	471660000	457420000	593740000	516140000	453340000	451230000	435930000	446590000	424920000	458690000	436600000	398710000	363850000	441900000	433920000	411430000	318660000	402670000
C0NFY3	Uncharacterized protein OS=Ajellomyces capsulatus (strain G186AR / H82 / ATCC MYA-2454 / RMSCC 2432) GN=HCBG_01799 PE=4 SV=1	21	36.9	90.901	823	0	158.03	0.102244	259290000	254670000	241150000	239860000	273010000	262700000	282350000	325950000	219030000	244380000	242470000	269260000	311860000	227600000	240290000	244800000	230670000	246920000	245860000	246510000
C0NFY5	Oligosaccharyl transferase stt3 subunit OS=Ajellomyces capsulatus (strain G186AR / H82 / ATCC MYA-2454 / RMSCC 2432) GN=HCBG_01801 PE=4 SV=1	16	31.8	83.012	739	0	166.81	0.116108	564310000	585470000	524620000	571240000	556430000	510800000	563950000	573620000	522940000	532990000	585100000	532200000	527560000	595300000	524490000	542040000	529210000	490450000	509210000	510880000
C0NFY6	Uncharacterized protein OS=Ajellomyces capsulatus (strain G186AR / H82 / ATCC MYA-2454 / RMSCC 2432) GN=HCBG_01802 PE=4 SV=1	5	29	24.292	221	0	29.259	0.222192	152610000	157840000	146610000	144500000	190480000	163590000	171790000	177840000	138000000	162500000	159750000	166680000	173630000	152540000	149670000	138230000	185180000	128990000	168190000	148200000
C0NFY7	Uncharacterized protein OS=Ajellomyces capsulatus (strain G186AR / H82 / ATCC MYA-2454 / RMSCC 2432) GN=HCBG_01803 PE=4 SV=1	8	68.8	10.634	96	0	135.79	0.705517	1971900000	1899100000	2087900000	1696500000	1767300000	1905600000	1957900000	1779700000	1598700000	1881500000	1843200000	1828800000	1769100000	2008200000	1673900000	1797200000	1985400000	1718500000	1808400000	1723100000
C0NFY8	Cytoplasmic dynein intermediate chain OS=Ajellomyces capsulatus (strain G186AR / H82 / ATCC MYA-2454 / RMSCC 2432) GN=HCBG_01804 PE=4 SV=1	7	13.6	75.81	692	0	60.512	0.557598	79867000	112530000	83648000	98636000	88899000	86563000	77641000	104510000	94019000	90369000	91626000	98783000	92075000	80226000	87755000	75410000	84251000	99256000	89896000	93806000
C0NFZ1	Mannosyltransferase OS=Ajellomyces capsulatus (strain G186AR / H82 / ATCC MYA-2454 / RMSCC 2432) GN=HCBG_01807 PE=4 SV=1	17	28.9	87.972	776	0	117.69	0.477733	621990000	653180000	596590000	644050000	709040000	680640000	583940000	689850000	666140000	627850000	621270000	665880000	755690000	721820000	624210000	646950000	641680000	716060000	624470000	639840000
C0NFZ4	Cytoskeleton assembly control protein SLA1p OS=Ajellomyces capsulatus (strain G186AR / H82 / ATCC MYA-2454 / RMSCC 2432) GN=HCBG_01810 PE=4 SV=1	17	22.3	126.16	1165	0	109.31	0.124997	358640000	336000000	346870000	364430000	403930000	391110000	357050000	407240000	381250000	364680000	386370000	361550000	346380000	378820000	380410000	379460000	400350000	361090000	348950000	334720000
C0NG01	U4/U6 small nuclear ribonucleoprotein Prp4 OS=Ajellomyces capsulatus (strain G186AR / H82 / ATCC MYA-2454 / RMSCC 2432) GN=HCBG_01817 PE=4 SV=1	5	15.4	59.301	545	0	52.499	0.419562	55083000	73847000	75822000	92517000	94620000	88360000	88024000	75758000	89010000	67790000	72414000	86295000	92561000	79740000	82631000	78345000	87287000	94148000	74938000	81906000
C0NG12	PWWP domain-containing protein OS=Ajellomyces capsulatus (strain G186AR / H82 / ATCC MYA-2454 / RMSCC 2432) GN=HCBG_01828 PE=4 SV=1	19	38.5	63.425	582	0	84.898	0.409077	1434800000	1368500000	1343000000	1351700000	1506700000	1434900000	1380700000	1619300000	1374800000	1327800000	1366300000	1503900000	1554000000	1445100000	1315300000	1297100000	1306400000	1510500000	1235500000	1371700000
C0NG15	Uncharacterized protein OS=Ajellomyces capsulatus (strain G186AR / H82 / ATCC MYA-2454 / RMSCC 2432) GN=HCBG_01831 PE=4 SV=1	23	39.4	75.976	698	0	192.91	0.402462	849540000	807290000	744230000	768790000	853290000	828080000	801320000	847070000	814050000	705630000	760720000	687530000	835140000	819930000	700620000	807520000	747780000	944770000	712360000	766510000
C0NG16	Serine/threonine-protein kinase OS=Ajellomyces capsulatus (strain G186AR / H82 / ATCC MYA-2454 / RMSCC 2432) GN=HCBG_01832 PE=4 SV=1	9	31.2	45.66	420	0	50.638	0.224358	88733000	176660000	193190000	146370000	174830000	188010000	154950000	260110000	125490000	129500000	159400000	135610000	143680000	160300000	146830000	138470000	142590000	170010000	137840000	185660000
C0NG17	Pre-mRNA-splicing factor brr2 OS=Ajellomyces capsulatus (strain G186AR / H82 / ATCC MYA-2454 / RMSCC 2432) GN=HCBG_01833 PE=4 SV=1	79	36	327.67	2911	0	323.31	0.179944	1684900000	1515400000	1591800000	1665100000	1717700000	1687700000	1649700000	1754900000	1636900000	1821900000	1706300000	1630900000	1753000000	1729400000	1725200000	1636500000	1881300000	1610400000	1788500000	1762700000
C0NG23	Ribosome biogenesis protein RPF2 OS=Ajellomyces capsulatus (strain G186AR / H82 / ATCC MYA-2454 / RMSCC 2432) GN=HCBG_01839 PE=4 SV=1	11	43.8	37.951	338	0	52.82	0.00156109	220530000	219610000	220950000	243100000	261790000	245630000	296400000	278170000	243310000	236060000	240350000	222030000	218240000	230520000	259580000	252090000	204600000	231070000	213690000	200760000
C0NG26	Casein kinase II OS=Ajellomyces capsulatus (strain G186AR / H82 / ATCC MYA-2454 / RMSCC 2432) GN=HCBG_01842 PE=3 SV=1	12	51.8	38.583	328	0	157.72	0.532746	402910000	392710000	407510000	404740000	349510000	349280000	418070000	458850000	374850000	407910000	413330000	371270000	380790000	373480000	376670000	372730000	444040000	387100000	396590000	412340000
C0NG27	Valyl-tRNA synthetase OS=Ajellomyces capsulatus (strain G186AR / H82 / ATCC MYA-2454 / RMSCC 2432) GN=HCBG_01843 PE=3 SV=1	32	38	118.52	1051	0	282.89	0.0253451	1643300000	1559300000	1501500000	1661600000	1780100000	1608000000	1576500000	1638300000	1796400000	1718700000	1731600000	1781600000	1648300000	1553000000	1563900000	1696900000	1607600000	1647200000	1632200000	1676800000
C0NG31	Uncharacterized protein OS=Ajellomyces capsulatus (strain G186AR / H82 / ATCC MYA-2454 / RMSCC 2432) GN=HCBG_01847 PE=4 SV=1	5	7.9	82.706	777	0	29.142	0.849716	86489000	83528000	69796000	76884000	75307000	73361000	76482000	73477000	75571000	83905000	75690000	66077000	79987000	72983000	68044000	78658000	83817000	70102000	79346000	71445000
C0NG33	RING finger domain-containing protein OS=Ajellomyces capsulatus (strain G186AR / H82 / ATCC MYA-2454 / RMSCC 2432) GN=HCBG_01849 PE=4 SV=1	8	9.2	88.271	807	0	56.05	0.154117	118540000	111170000	116660000	103020000	127240000	102620000	129640000	115980000	116760000	125070000	135640000	116650000	117250000	145220000	121860000	118550000	113870000	120220000	102220000	97645000
C0NG36	Ap4A phosphorylase II OS=Ajellomyces capsulatus (strain G186AR / H82 / ATCC MYA-2454 / RMSCC 2432) GN=HCBG_01852 PE=4 SV=1	8	28.6	39.014	350	0	17.02	0.258341	155660000	146410000	155780000	152640000	183940000	174710000	188790000	164340000	165140000	189520000	211910000	164470000	144310000	177880000	159240000	180650000	201880000	141670000	186770000	141500000
C0NG42	COP9 signalosome complex subunit OS=Ajellomyces capsulatus (strain G186AR / H82 / ATCC MYA-2454 / RMSCC 2432) GN=HCBG_01858 PE=4 SV=1	12	30.7	54.342	495	0	36.737	0.15937	306570000	281130000	245980000	297670000	326370000	258080000	248300000	223240000	272420000	292590000	322930000	281390000	257320000	259330000	253150000	255440000	269880000	217950000	244260000	259070000
C0NG49	sn-1,2-diacylglycerol cholinephosphotransferase OS=Ajellomyces capsulatus (strain G186AR / H82 / ATCC MYA-2454 / RMSCC 2432) GN=HCBG_01865 PE=3 SV=1	3	11.4	48.521	430	0	8.0768	0.736911	78339000	73658000	76400000	77915000	91571000	67638000	78514000	94842000	83475000	82443000	72659000	82625000	82985000	73940000	73353000	73116000	83111000	69449000	73743000	90538000
C0NG66	Oxidoreductin OS=Ajellomyces capsulatus (strain G186AR / H82 / ATCC MYA-2454 / RMSCC 2432) GN=HCBG_01882 PE=4 SV=1	10	16.9	69.271	605	0	47.507	0.00580328	184660000	137220000	164830000	180730000	162410000	166190000	162490000	155050000	183940000	170580000	163720000	170320000	194890000	168600000	181500000	182180000	200690000	205450000	191330000	203860000
C0NG67	2-hydroxyacyl-CoA lyase OS=Ajellomyces capsulatus (strain G186AR / H82 / ATCC MYA-2454 / RMSCC 2432) GN=HCBG_01883 PE=3 SV=1	11	16.7	85.704	789	0	23.318	0.0569456	165130000	144150000	142750000	137560000	153690000	146200000	164580000	168600000	144760000	144120000	132240000	141930000	207410000	154760000	163000000	178940000	187320000	166110000	134780000	154570000
C0NG69	Nucleic acid-binding protein OS=Ajellomyces capsulatus (strain G186AR / H82 / ATCC MYA-2454 / RMSCC 2432) GN=HCBG_01885 PE=4 SV=1	18	40.6	36.416	325	0	281.52	0.00063555	3592700000	3615600000	3944600000	4003300000	3431400000	3206900000	3438900000	3506000000	3473300000	3599800000	3183900000	3429600000	3708000000	3995700000	3879200000	3606400000	4083000000	3927200000	3845800000	3917700000
C0NG72	Uncharacterized protein OS=Ajellomyces capsulatus (strain G186AR / H82 / ATCC MYA-2454 / RMSCC 2432) GN=HCBG_01888 PE=4 SV=1	22	43.1	73.47	666	0	128.5	0.002069	833410000	890330000	776340000	765640000	780770000	788390000	776670000	881170000	706670000	664180000	714590000	729420000	699400000	670650000	695070000	773840000	726020000	735890000	728170000	683680000
C0NG73	RNA polymerase II subunit 7 OS=Ajellomyces capsulatus (strain G186AR / H82 / ATCC MYA-2454 / RMSCC 2432) GN=HCBG_01889 PE=4 SV=1	6	42.6	19.073	169	0	28.761	0.0798193	153850000	143890000	125110000	154810000	143530000	133320000	131840000	123710000	127940000	128150000	150690000	143780000	120160000	116880000	128210000	113610000	110130000	120680000	148570000	131600000
C0NG75	ATP synthase subunit alpha OS=Ajellomyces capsulatus (strain G186AR / H82 / ATCC MYA-2454 / RMSCC 2432) GN=HCBG_01891 PE=3 SV=1	42	79.1	59.949	554	0	323.31	0.282801	36291000000	37263000000	35895000000	35690000000	35575000000	35928000000	36446000000	40103000000	36236000000	36714000000	35035000000	35501000000	38616000000	36078000000	38375000000	37261000000	36691000000	36902000000	37442000000	37365000000
C0NG76	Methylenetetrahydrofolate dehydrogenase OS=Ajellomyces capsulatus (strain G186AR / H82 / ATCC MYA-2454 / RMSCC 2432) GN=HCBG_01892 PE=4 SV=1	16	61.9	37.652	339	0	175.24	0.0777679	484010000	504440000	461510000	441730000	405790000	437200000	463880000	508520000	431710000	434830000	414120000	392640000	475430000	453040000	500350000	418820000	487840000	461020000	469550000	491960000
C0NG77	Uncharacterized protein OS=Ajellomyces capsulatus (strain G186AR / H82 / ATCC MYA-2454 / RMSCC 2432) GN=HCBG_01893 PE=4 SV=1	6	38	21.293	192	0	289.57	0.427414	661380000	578540000	654490000	713160000	597680000	688420000	651140000	566510000	659030000	640160000	720730000	688950000	619260000	643640000	619880000	697690000	553360000	646460000	637480000	633590000
C0NG80	Uncharacterized protein OS=Ajellomyces capsulatus (strain G186AR / H82 / ATCC MYA-2454 / RMSCC 2432) GN=HCBG_01896 PE=4 SV=1	7	9	116.6	1057	0	35.839	0.238396	41507000	42699000	40696000	54698000	46309000	48104000	36679000	48128000	53580000	61754000	53901000	55533000	38140000	62553000	53644000	44243000	46339000	39520000	59432000	43832000
C0NG91	CBF/Mak21 family OS=Ajellomyces capsulatus (strain G186AR / H82 / ATCC MYA-2454 / RMSCC 2432) GN=HCBG_01907 PE=4 SV=1	5	14	63.466	558	0	32.192	0.0187518	61948000	77012000	70433000	65718000	69134000	75367000	69147000	88371000	68411000	72458000	71825000	61243000	67225000	54879000	59278000	46213000	65655000	60174000	63386000	66500000
C0NG92	ATP synthase subunit 4 OS=Ajellomyces capsulatus (strain G186AR / H82 / ATCC MYA-2454 / RMSCC 2432) GN=HCBG_01908 PE=4 SV=1	14	47.5	26.554	244	0	206.58	0.0425765	3771300000	3766900000	3958400000	4119400000	4238900000	4384200000	3875800000	4414000000	4059100000	3775600000	3890200000	4048600000	4105300000	3803800000	3950500000	3940800000	4210400000	4590400000	4018100000	4209400000
C0NGA1	Protein phosphatase PP2A regulatory subunit B OS=Ajellomyces capsulatus (strain G186AR / H82 / ATCC MYA-2454 / RMSCC 2432) GN=HCBG_01917 PE=3 SV=1	19	40.3	54.19	481	0	175.02	0.200239	410370000	489010000	499470000	555560000	571140000	622830000	572600000	438920000	530430000	509700000	607780000	571520000	581730000	580570000	570110000	564360000	583340000	571750000	548570000	518050000
C0NGA6	Transcriptional repressor Sin3p OS=Ajellomyces capsulatus (strain G186AR / H82 / ATCC MYA-2454 / RMSCC 2432) GN=HCBG_01922 PE=4 SV=1	35	26.5	183.51	1633	0	217.33	0.132479	3448300000	3528600000	3361100000	3244200000	3853600000	3489700000	3462800000	3643500000	3257600000	3333000000	3405900000	3519200000	3698200000	3438100000	3330200000	3539600000	3538200000	3624800000	3468200000	3462800000
C0NGC3	Chorismate synthase OS=Ajellomyces capsulatus (strain G186AR / H82 / ATCC MYA-2454 / RMSCC 2432) GN=HCBG_02395 PE=3 SV=1	14	53.8	43.652	407	0	258.62	0.0579619	1311200000	1259800000	1455800000	1226100000	1293000000	1448300000	1336900000	1238300000	1327500000	1249100000	1235900000	1244400000	1304300000	1226700000	1324700000	1258800000	1114300000	1131800000	1181800000	1272000000
C0NGD3	Alpha-1,2-mannosyltransferase alg-11 OS=Ajellomyces capsulatus (strain G186AR / H82 / ATCC MYA-2454 / RMSCC 2432) GN=HCBG_02405 PE=4 SV=1	8	14.4	62.666	555	0	13.548	0.793271	55662000	62129000	53930000	37071000	48609000	53128000	39164000	53644000	39105000	52048000	57222000	45613000	65673000	58936000	47165000	48146000	48332000	50502000	51621000	51159000
C0NGD6	Pyruvate dehydrogenase phosphatase OS=Ajellomyces capsulatus (strain G186AR / H82 / ATCC MYA-2454 / RMSCC 2432) GN=HCBG_02408 PE=4 SV=1	15	31.4	67.167	614	0	171.01	0.404066	385370000	424840000	374540000	408470000	413200000	457700000	423560000	560190000	421460000	371000000	422780000	460310000	498110000	408220000	429180000	409160000	433120000	489880000	366790000	482050000
C0NGD9	Uncharacterized protein OS=Ajellomyces capsulatus (strain G186AR / H82 / ATCC MYA-2454 / RMSCC 2432) GN=HCBG_02411 PE=3 SV=1	8	91.8	11.273	110	0	323.31	0.0211994	5345500000	4649200000	5425400000	5388500000	6483900000	6200600000	6422500000	7152600000	5639800000	5693300000	5692400000	5845500000	6583400000	4853300000	4016800000	4958000000	5680300000	4929500000	4939600000	5607800000
C0NGE0	Aconitate hydratase OS=Ajellomyces capsulatus (strain G186AR / H82 / ATCC MYA-2454 / RMSCC 2432) GN=HCBG_02412 PE=4 SV=1	31	33.7	127.99	1174	0	323.31	0.00660133	866550000	894030000	853740000	875630000	845130000	873840000	877330000	990480000	814340000	857560000	899430000	899310000	986850000	859120000	900740000	901900000	970970000	999560000	1001100000	1001500000
C0NGE1	Karyopherin Sal3 OS=Ajellomyces capsulatus (strain G186AR / H82 / ATCC MYA-2454 / RMSCC 2432) GN=HCBG_02413 PE=4 SV=1	43	49.2	121.75	1095	0	323.31	0.024348	2420600000	2410000000	2582300000	2518200000	2672700000	2554600000	2623300000	2710700000	2488000000	2595400000	2478100000	2547100000	2558000000	2495200000	2302600000	2232500000	2527200000	2396300000	2207200000	2390800000
C0NGE2	CBS and PB1 domain-containing protein OS=Ajellomyces capsulatus (strain G186AR / H82 / ATCC MYA-2454 / RMSCC 2432) GN=HCBG_02414 PE=4 SV=1	19	39.1	72.46	668	0	275.73	0.000302245	907800000	922310000	896790000	831990000	869330000	971910000	974140000	938670000	782750000	849280000	828570000	864310000	755440000	768960000	814690000	783240000	755740000	852740000	753000000	815600000
C0NGE3	40S ribosomal protein S26E OS=Ajellomyces capsulatus (strain G186AR / H82 / ATCC MYA-2454 / RMSCC 2432) GN=HCBG_02415 PE=4 SV=1	5	30.6	13.777	121	0	111.93	0.0732104	1708000000	2294900000	1819300000	1447100000	1157700000	1708000000	1160300000	1121900000	1116300000	1629400000	1772700000	1441200000	1481400000	1698000000	1945100000	1623700000	1669700000	1478800000	1839000000	1572300000
C0NGE5	Metacaspase CasA OS=Ajellomyces capsulatus (strain G186AR / H82 / ATCC MYA-2454 / RMSCC 2432) GN=HCBG_02417 PE=4 SV=1	7	19	49.407	458	0	48.058	0.0630403	85500000	89596000	88585000	100340000	78708000	92590000	80187000	89112000	87260000	77819000	78552000	77036000	100100000	93787000	87657000	94749000	109430000	78866000	92676000	108270000
C0NGE6	T-complex protein 1 subunit eta OS=Ajellomyces capsulatus (strain G186AR / H82 / ATCC MYA-2454 / RMSCC 2432) GN=HCBG_02418 PE=3 SV=1	29	59.3	61.224	562	0	323.31	1.19548e-05	2454900000	2219600000	2315800000	2283600000	2414300000	2526100000	2720600000	2765900000	2344800000	2341300000	2202500000	2188600000	2202900000	1960500000	2022100000	2223300000	1978800000	1873200000	2035800000	1967100000
C0NGF0	VHS domain-containing protein OS=Ajellomyces capsulatus (strain G186AR / H82 / ATCC MYA-2454 / RMSCC 2432) GN=HCBG_02422 PE=4 SV=1	22	39.2	70.605	646	0	80.138	0.0523624	557400000	561340000	559240000	590190000	486870000	547450000	568970000	478850000	500550000	532010000	504980000	551610000	472420000	518470000	553190000	546650000	519450000	473250000	485100000	493880000
C0NGG0	Golgi phosphoprotein 3 domain-containing protein OS=Ajellomyces capsulatus (strain G186AR / H82 / ATCC MYA-2454 / RMSCC 2432) GN=HCBG_02432 PE=4 SV=1	11	49.9	40.154	359	0	215.67	0.202575	159890000	115990000	142490000	153680000	153600000	147620000	157920000	123740000	144000000	189580000	160100000	152700000	108530000	173800000	110470000	118710000	162800000	118010000	121330000	111450000
C0NGG2	NADH-ubiquinone oxidoreductase OS=Ajellomyces capsulatus (strain G186AR / H82 / ATCC MYA-2454 / RMSCC 2432) GN=HCBG_02434 PE=3 SV=1	11	52	25	225	0	54.412	0.170769	409020000	392520000	435500000	414870000	485290000	417960000	431500000	474640000	506850000	424070000	458170000	582910000	512430000	477090000	415060000	452550000	506390000	505720000	437420000	423870000
C0NGG3	Ribosome biogenesis protein Rrp14-C OS=Ajellomyces capsulatus (strain G186AR / H82 / ATCC MYA-2454 / RMSCC 2432) GN=HCBG_02435 PE=4 SV=1	8	18.6	62.052	553	0	56.856	0.152846	146700000	143990000	165220000	111900000	177610000	141570000	165860000	219860000	130490000	129920000	143270000	134020000	183920000	134430000	107720000	118910000	160920000	140400000	146080000	140390000
C0NGG8	Mitochondrial ribosomal protein subunit S2 OS=Ajellomyces capsulatus (strain G186AR / H82 / ATCC MYA-2454 / RMSCC 2432) GN=HCBG_02440 PE=3 SV=1	9	41.5	42.426	393	0	105.2	0.586705	213670000	193990000	179700000	234330000	175270000	210960000	199180000	197940000	196670000	196040000	181340000	232540000	184860000	170850000	177840000	209520000	201420000	199350000	190040000	207320000
C0NGH2	Mitochondrial carrier protein OS=Ajellomyces capsulatus (strain G186AR / H82 / ATCC MYA-2454 / RMSCC 2432) GN=HCBG_02443 PE=3 SV=1	16	66.8	32.658	301	0	274.58	0.0784758	857240000	839110000	733020000	742970000	887130000	907960000	795430000	892900000	814600000	804800000	759850000	716830000	740950000	820490000	749300000	676110000	810810000	850110000	759390000	717190000
C0NGI8	ESCRT-III component OS=Ajellomyces capsulatus (strain G186AR / H82 / ATCC MYA-2454 / RMSCC 2432) GN=HCBG_02460 PE=3 SV=1	9	55.2	24.806	223	0	68.564	0.0203995	144550000	151320000	187320000	179750000	234150000	219890000	189390000	231910000	195450000	181210000	201150000	233760000	198740000	165980000	189290000	187230000	168950000	217610000	197290000	188150000
C0NGJ1	cAMP-dependent protein kinase regulatory subunit OS=Ajellomyces capsulatus (strain G186AR / H82 / ATCC MYA-2454 / RMSCC 2432) GN=HCBG_02463 PE=3 SV=1	15	41	47.979	451	0	146.65	0.122189	658310000	715490000	616900000	570460000	601900000	621380000	624090000	554440000	586500000	539880000	558700000	666560000	681030000	726630000	642200000	638210000	628740000	617510000	583810000	642570000
C0NGJ2	Uncharacterized protein OS=Ajellomyces capsulatus (strain G186AR / H82 / ATCC MYA-2454 / RMSCC 2432) GN=HCBG_02464 PE=4 SV=1	15	30.1	59.356	578	0	323.31	0.479744	2450900000	2658000000	2767800000	2290900000	3145600000	3053400000	2422900000	2981400000	2637000000	2689200000	2589600000	2847100000	3012700000	2462800000	2508100000	2447900000	2461700000	3558800000	2476800000	2870000000
C0NGJ6	Uncharacterized protein OS=Ajellomyces capsulatus (strain G186AR / H82 / ATCC MYA-2454 / RMSCC 2432) GN=HCBG_02468 PE=4 SV=1	14	31.5	55.439	486	0	185.07	0.062559	2079100000	1948000000	1996500000	1952800000	2221400000	1871500000	1874900000	2252000000	2309100000	1959500000	2186900000	2062700000	1977600000	1738300000	1795700000	1756600000	1809300000	2059000000	1743100000	2032400000
C0NGL4	Phosphatidylinositol-phosphatidylcholine transfer protein OS=Ajellomyces capsulatus (strain G186AR / H82 / ATCC MYA-2454 / RMSCC 2432) GN=HCBG_02486 PE=4 SV=1	16	60.7	36.791	331	0	247.85	0.00267454	1728000000	1630100000	1570600000	1639000000	1747800000	1766200000	1703100000	1772000000	1621800000	1763000000	1781200000	1714800000	1657900000	1448600000	1620100000	1436200000	1531600000	1595300000	1575100000	1462900000
C0NGL7	Exosome complex exonuclease RRP6 OS=Ajellomyces capsulatus (strain G186AR / H82 / ATCC MYA-2454 / RMSCC 2432) GN=HCBG_02489 PE=4 SV=1	16	26.6	90.589	807	0	140.71	0.227612	165910000	155840000	153940000	121580000	146910000	174590000	149500000	179610000	118470000	146890000	146430000	155010000	148050000	134190000	125040000	136440000	155380000	142100000	132100000	158220000
C0NGM1	DNA mismatch repair protein msh-2 OS=Ajellomyces capsulatus (strain G186AR / H82 / ATCC MYA-2454 / RMSCC 2432) GN=HCBG_02493 PE=3 SV=1	21	28.1	105.61	941	0	118.57	0.269317	364530000	369340000	353590000	416670000	341120000	380930000	336170000	308490000	386660000	360140000	350590000	341310000	345630000	367020000	316390000	331330000	326140000	361510000	374300000	387830000
C0NGM6	Calcofluor white hypersensitive protein OS=Ajellomyces capsulatus (strain G186AR / H82 / ATCC MYA-2454 / RMSCC 2432) GN=HCBG_02498 PE=4 SV=1	15	19.8	106.24	949	0	93.195	0.000109083	442460000	427940000	436340000	447930000	529320000	547840000	508260000	608320000	429750000	484660000	489270000	520090000	438740000	446210000	406020000	443060000	458400000	402660000	414110000	398610000
C0NGM7	U3 snoRNP protein OS=Ajellomyces capsulatus (strain G186AR / H82 / ATCC MYA-2454 / RMSCC 2432) GN=HCBG_02499 PE=4 SV=1	6	16.8	45.151	398	0	14.268	0.0270668	52985000	51570000	50789000	50266000	49178000	53342000	50939000	59404000	44958000	45447000	47590000	45855000	38567000	50601000	42336000	51261000	35194000	37752000	52309000	41112000
C0NGN8	Sec23/Sec24 family protein OS=Ajellomyces capsulatus (strain G186AR / H82 / ATCC MYA-2454 / RMSCC 2432) GN=HCBG_02510 PE=4 SV=1	27	38	109.53	1008	0	323.31	0.015523	576450000	556970000	515550000	478110000	582960000	550100000	568250000	579580000	516200000	536250000	507130000	534610000	526010000	485330000	477090000	530660000	511830000	520140000	469490000	478520000
C0NGP0	Cleavage and polyadenylation specificity factor subunit 2 OS=Ajellomyces capsulatus (strain G186AR / H82 / ATCC MYA-2454 / RMSCC 2432) GN=HCBG_02512 PE=4 SV=1	11	16.4	109.73	1010	0	37.489	0.611619	122330000	95024000	98335000	123970000	135660000	123920000	96784000	125090000	133800000	110790000	122460000	124620000	119870000	125550000	108810000	97318000	114560000	121880000	116120000	98846000
C0NGQ9	T-complex protein OS=Ajellomyces capsulatus (strain G186AR / H82 / ATCC MYA-2454 / RMSCC 2432) GN=HCBG_02530 PE=3 SV=1	28	65.9	58.759	540	0	323.31	0.178754	2900100000	2841600000	2694500000	2725600000	2701300000	2888200000	2955600000	3351600000	2641700000	2733700000	2787700000	2703100000	2729000000	2938200000	2681900000	2694200000	2853900000	2714900000	2810300000	2850700000
C0NGR0	Nucleolar protein NOP56 OS=Ajellomyces capsulatus (strain G186AR / H82 / ATCC MYA-2454 / RMSCC 2432) GN=HCBG_02532 PE=4 SV=1	29	62	57.518	519	0	323.31	0.467867	2698300000	2636700000	2592600000	2628400000	2930300000	2758500000	2687600000	2595100000	2681400000	2787500000	2766900000	2882100000	2867600000	2635300000	2715600000	2579000000	2623500000	2884600000	2621300000	2681100000
C0NGR2	Cytochrome c oxidase protein 20, mitochondrial OS=Ajellomyces capsulatus (strain G186AR / H82 / ATCC MYA-2454 / RMSCC 2432) GN=HCBG_02534 PE=3 SV=1	3	21.4	22.334	201	0.00032051	5.4533	0.0761772	148960000	122280000	126470000	124320000	158700000	114390000	145020000	86547000	169770000	138230000	139080000	182980000	118300000	120390000	105440000	107980000	108660000	116100000	114930000	140410000
C0NGR3	DNA polymerase OS=Ajellomyces capsulatus (strain G186AR / H82 / ATCC MYA-2454 / RMSCC 2432) GN=HCBG_02535 PE=3 SV=1	11	6.7	255.91	2232	0	15.553	0.00110898	93976000	78875000	82480000	99509000	93696000	91032000	112420000	73155000	82112000	96344000	102030000	91451000	59548000	71964000	51596000	65359000	69618000	71390000	81926000	67649000
C0NGR4	Calcium/calmodulin-dependent protein kinase OS=Ajellomyces capsulatus (strain G186AR / H82 / ATCC MYA-2454 / RMSCC 2432) GN=HCBG_02536 PE=3 SV=1	10	25.8	46.503	414	0	56.882	0.290946	147620000	156970000	154070000	174490000	148740000	151410000	152160000	220430000	194880000	153220000	171240000	169070000	159170000	137110000	154430000	153070000	176550000	156440000	178890000	217560000
C0NGR9	Uncharacterized protein OS=Ajellomyces capsulatus (strain G186AR / H82 / ATCC MYA-2454 / RMSCC 2432) GN=HCBG_02541 PE=4 SV=1	6	12.4	68.104	596	0	13.004	0.670402	40430000	40278000	43661000	44907000	31256000	38507000	43305000	45537000	39853000	42534000	39082000	43334000	50089000	47971000	46653000	36305000	40269000	42462000	49400000	32440000
C0NGS1	Vacuolar sorting-associated protein OS=Ajellomyces capsulatus (strain G186AR / H82 / ATCC MYA-2454 / RMSCC 2432) GN=HCBG_02543 PE=3 SV=1	17	45.3	48.198	433	0	75.665	0.066667	410840000	473970000	444350000	454220000	400780000	428360000	413730000	400390000	453830000	414640000	419230000	456620000	407150000	416800000	410780000	401600000	420370000	363670000	439090000	384940000
C0NGS3	2,3-bisphosphoglycerate-independent phosphoglycerate mutase OS=Ajellomyces capsulatus (strain G186AR / H82 / ATCC MYA-2454 / RMSCC 2432) GN=HCBG_02545 PE=3 SV=1	27	65.1	57.216	521	0	323.31	0.0308828	1545200000	1304400000	1538200000	1468300000	1645400000	1685400000	1620700000	1613500000	1455200000	1506600000	1592700000	1712000000	1761300000	1667600000	1656500000	1694400000	1509800000	1795400000	1563300000	1707000000
C0NGS5	Serine hydroxymethyltransferase OS=Ajellomyces capsulatus (strain G186AR / H82 / ATCC MYA-2454 / RMSCC 2432) GN=HCBG_02547 PE=3 SV=1	29	72.4	51.913	471	0	323.31	0.00730355	6273500000	6152800000	6195000000	6753900000	6528500000	6495500000	6539600000	7220300000	6483400000	6110100000	6100100000	6341300000	6022700000	5916400000	5884900000	6127300000	5963100000	6134600000	5806800000	6354300000
C0NGT2	Uncharacterized protein OS=Ajellomyces capsulatus (strain G186AR / H82 / ATCC MYA-2454 / RMSCC 2432) GN=HCBG_02554 PE=4 SV=1	10	28.9	47.896	440	0	58.993	0.907072	166710000	189660000	183070000	184870000	156550000	185420000	168120000	197820000	202330000	148710000	173390000	175530000	209400000	164530000	187910000	164630000	175090000	184400000	160850000	165020000
C0NGT3	Eukaryotic translation initiation factor 3 subunit K OS=Ajellomyces capsulatus (strain G186AR / H82 / ATCC MYA-2454 / RMSCC 2432) GN=HCBG_02555 PE=3 SV=1	7	39.5	28.199	253	0	154.63	0.0021551	876290000	663740000	882780000	857620000	1074700000	868700000	828400000	850430000	790850000	871590000	798700000	772140000	700100000	789020000	716530000	619370000	683820000	600980000	661310000	643850000
C0NGT9	Prefoldin subunit 3 OS=Ajellomyces capsulatus (strain G186AR / H82 / ATCC MYA-2454 / RMSCC 2432) GN=HCBG_02561 PE=3 SV=1	8	46.6	22.757	204	0	39.229	0.109298	201670000	194890000	209650000	160240000	188160000	238000000	201490000	228370000	183530000	182040000	190580000	161820000	235320000	192100000	207690000	195690000	217630000	252860000	195200000	197400000
C0NGU3	UDP-glucose:glycoprotein glucosyltransferase OS=Ajellomyces capsulatus (strain G186AR / H82 / ATCC MYA-2454 / RMSCC 2432) GN=HCBG_02565 PE=4 SV=1	27	23.5	168.66	1507	0	220.15	0.564319	661320000	616220000	664940000	591510000	648060000	625830000	668220000	731930000	646080000	567780000	642280000	686470000	623000000	721290000	636210000	648040000	631220000	641920000	644740000	577610000
C0NGV5	Hsp7-like protein OS=Ajellomyces capsulatus (strain G186AR / H82 / ATCC MYA-2454 / RMSCC 2432) GN=HCBG_02577 PE=3 SV=1	20	56.2	57.943	539	0	217.52	0.248821	1673100000	1689500000	1814900000	1747100000	1707900000	1663400000	1770000000	1884200000	1851200000	1927800000	1802300000	1692000000	1775800000	1621100000	1881100000	1601700000	1951800000	1745100000	1928400000	1831900000
C0NGV8	37S ribosomal protein Rsm22 OS=Ajellomyces capsulatus (strain G186AR / H82 / ATCC MYA-2454 / RMSCC 2432) GN=HCBG_02580 PE=4 SV=1	9	13	98.747	882	0	22.551	0.191054	49297000	38688000	43221000	60049000	47249000	33375000	45604000	57209000	56181000	53260000	45945000	46258000	62561000	57889000	51540000	57449000	52221000	53539000	57803000	50878000
C0NGW0	Uncharacterized protein OS=Ajellomyces capsulatus (strain G186AR / H82 / ATCC MYA-2454 / RMSCC 2432) GN=HCBG_02582 PE=4 SV=1	2	21.3	6.787	61	0	35.543	0.0129471	514960000	605920000	428080000	356670000	380800000	374960000	270330000	193650000	357540000	529790000	467650000	337790000	571920000	609910000	591740000	434050000	433070000	675860000	463730000	519170000
C0NGW6	Uncharacterized protein OS=Ajellomyces capsulatus (strain G186AR / H82 / ATCC MYA-2454 / RMSCC 2432) GN=HCBG_02588 PE=4 SV=1	4	8.4	82.38	760	0	18.263	0.0342513	37127000	39668000	34421000	29074000	48147000	38415000	39499000	65808000	30012000	33854000	30864000	43304000	40148000	29394000	37101000	33117000	30016000	31813000	27951000	35723000
C0NGX5	Kelch-domain-containing protein OS=Ajellomyces capsulatus (strain G186AR / H82 / ATCC MYA-2454 / RMSCC 2432) GN=HCBG_02597 PE=4 SV=1	15	12.9	162.68	1473	0	54.414	0.7864	46584000	59700000	73866000	85890000	73979000	80386000	69227000	72540000	69192000	64821000	86931000	65496000	79454000	66503000	71868000	62179000	75972000	73180000	75112000	62757000
C0NGX6	5-oxoprolinase OS=Ajellomyces capsulatus (strain G186AR / H82 / ATCC MYA-2454 / RMSCC 2432) GN=HCBG_02598 PE=4 SV=1	16	17.5	141.93	1312	0	36.946	0.554058	109350000	84323000	92963000	95572000	94988000	96505000	83313000	98919000	99704000	85658000	91437000	109120000	108530000	108410000	95955000	103570000	96195000	114240000	106460000	85061000
C0NGX8	Casein kinase I OS=Ajellomyces capsulatus (strain G186AR / H82 / ATCC MYA-2454 / RMSCC 2432) GN=HCBG_02600 PE=3 SV=1	17	45.6	45.824	401	0	127.76	0.0310168	735850000	755490000	778420000	732080000	764710000	779470000	826420000	976190000	707030000	729030000	780370000	763840000	797830000	644450000	696460000	648620000	709420000	712490000	678890000	757460000
C0NGY5	Coatomer subunit gamma OS=Ajellomyces capsulatus (strain G186AR / H82 / ATCC MYA-2454 / RMSCC 2432) GN=HCBG_02607 PE=3 SV=1	43	60	98.677	897	0	323.31	0.315011	2637200000	2975600000	2795900000	2663900000	2589500000	2642200000	2683300000	2940600000	2514300000	2728400000	2610600000	2538600000	2687200000	2639600000	2737000000	2621100000	2754100000	2594300000	2621700000	2631500000
C0NGY7	Aspartyl-tRNA synthetase OS=Ajellomyces capsulatus (strain G186AR / H82 / ATCC MYA-2454 / RMSCC 2432) GN=HCBG_02609 PE=4 SV=1	28	30	112.31	1009	0	287.41	0.11799	899480000	908050000	839490000	891830000	980290000	1015400000	916740000	1040700000	955050000	841340000	894750000	1010100000	970340000	817540000	884850000	911730000	871790000	891360000	893210000	959010000
C0NGZ2	Uncharacterized protein OS=Ajellomyces capsulatus (strain G186AR / H82 / ATCC MYA-2454 / RMSCC 2432) GN=HCBG_02614 PE=4 SV=1	6	48.4	19.842	182	0	69.692	3.15991e-05	159370000	122520000	175490000	168790000	230830000	138980000	152610000	128740000	167590000	163010000	195130000	173710000	461570000	369680000	319640000	585410000	325980000	492090000	288650000	229710000
C0NGZ7	Uncharacterized protein OS=Ajellomyces capsulatus (strain G186AR / H82 / ATCC MYA-2454 / RMSCC 2432) GN=HCBG_02619 PE=3 SV=1	43	54.9	102.08	917	0	248.11	0.0569391	1177400000	1204000000	1249600000	1249100000	1411800000	1207200000	1179600000	1271600000	1197900000	1171100000	1174600000	1181200000	1385500000	1299700000	1265700000	1290200000	1216200000	1319400000	1284200000	1220400000
C0NGZ9	Threonyl-tRNA synthetase OS=Ajellomyces capsulatus (strain G186AR / H82 / ATCC MYA-2454 / RMSCC 2432) GN=HCBG_02621 PE=3 SV=1	30	47.7	85.61	750	0	323.31	0.820101	2008800000	2146200000	1884400000	2126500000	2187600000	2034800000	1996300000	2263700000	2002900000	1850700000	2164700000	2101200000	2110700000	1987700000	1981600000	2028600000	2074600000	2235300000	1873000000	2063100000
C0NH00	Small nucleolar RNP protein OS=Ajellomyces capsulatus (strain G186AR / H82 / ATCC MYA-2454 / RMSCC 2432) GN=HCBG_02622 PE=4 SV=1	4	31.7	21.075	208	0	53.219	0.703879	300890000	304400000	364980000	313670000	287300000	304620000	393230000	363660000	316360000	297430000	304890000	308500000	375620000	296590000	357040000	305700000	310750000	321310000	308040000	333770000
C0NH01	Phosphatidylserine synthase OS=Ajellomyces capsulatus (strain G186AR / H82 / ATCC MYA-2454 / RMSCC 2432) GN=HCBG_02623 PE=3 SV=1	3	13.7	30.504	278	0	59.057	0.377744	101090000	73168000	87615000	85375000	49221000	40412000	81984000	75207000	86128000	60445000	64310000	72480000	39015000	108630000	85283000	116070000	87536000	40237000	80292000	32917000
C0NH09	Succinyl-CoA:3-ketoacid-coenzyme A transferase OS=Ajellomyces capsulatus (strain G186AR / H82 / ATCC MYA-2454 / RMSCC 2432) GN=HCBG_02631 PE=3 SV=1	23	59	55.113	515	0	207.22	0.000969919	1644100000	1566600000	1741200000	1646500000	1750900000	1701600000	1716500000	1678300000	1653800000	1730300000	1507800000	1653300000	1906100000	1838000000	1905300000	1812900000	1600600000	1700000000	1559700000	1669600000
C0NH10	Ubiquitin carboxyl-terminal hydrolase OS=Ajellomyces capsulatus (strain G186AR / H82 / ATCC MYA-2454 / RMSCC 2432) GN=HCBG_02632 PE=3 SV=1	20	16.9	145.82	1299	0	64.367	0.0772733	126420000	142790000	152110000	119360000	163400000	156510000	152020000	130290000	149250000	153440000	153800000	149080000	147880000	152470000	164470000	154650000	156350000	157480000	145160000	168180000
C0NH11	NADH-ubiquinone oxidoreductase OS=Ajellomyces capsulatus (strain G186AR / H82 / ATCC MYA-2454 / RMSCC 2432) GN=HCBG_02633 PE=4 SV=1	8	53.1	21.1	196	0	290.39	0.203251	605540000	660050000	604250000	530400000	660290000	666180000	638560000	711900000	535710000	574170000	533850000	703620000	644290000	646560000	642460000	606730000	654200000	638090000	559040000	651590000
C0NH14	RNP domain-containing protein OS=Ajellomyces capsulatus (strain G186AR / H82 / ATCC MYA-2454 / RMSCC 2432) GN=HCBG_02636 PE=4 SV=1	25	66.2	50.557	471	0	323.31	0.00785869	6460400000	6400400000	6845600000	6345100000	6952800000	6917200000	6200200000	6874500000	6414400000	6550800000	6682600000	6634600000	6378900000	5787100000	5828200000	5515000000	6077800000	6588300000	5495600000	5924000000
C0NH23	WD domain-containing protein OS=Ajellomyces capsulatus (strain G186AR / H82 / ATCC MYA-2454 / RMSCC 2432) GN=HCBG_02645 PE=4 SV=1	11	30.2	59.724	539	0	49.178	0.855437	166820000	199170000	155000000	145420000	163410000	153320000	133960000	258230000	161330000	189730000	210830000	142840000	203580000	198390000	178240000	148460000	181840000	230530000	165160000	187870000
C0NH24	DNA methyltransferase Dim-2 OS=Ajellomyces capsulatus (strain G186AR / H82 / ATCC MYA-2454 / RMSCC 2432) GN=HCBG_02646 PE=4 SV=1	17	16.5	138.96	1236	0	162.1	0.101699	267110000	267260000	279320000	285830000	292200000	267750000	287320000	276020000	280460000	292500000	308790000	324080000	278530000	274120000	262280000	232580000	309510000	298680000	248440000	282850000
C0NH25	GTPase activating protein OS=Ajellomyces capsulatus (strain G186AR / H82 / ATCC MYA-2454 / RMSCC 2432) GN=HCBG_02647 PE=4 SV=1	20	21.6	143.27	1278	0	103.22	0.742615	188910000	180900000	168660000	174430000	159850000	180080000	158770000	200010000	151370000	157950000	193720000	172550000	172800000	165590000	171250000	158900000	174930000	181570000	164660000	177620000
C0NH28	alpha-1,2-Mannosidase OS=Ajellomyces capsulatus (strain G186AR / H82 / ATCC MYA-2454 / RMSCC 2432) GN=HCBG_02650 PE=3 SV=1	20	27.7	96.1	860	0	87.314	0.00894832	206830000	236640000	206130000	206990000	273310000	241760000	214790000	208910000	234500000	234610000	231290000	223820000	181900000	187150000	170590000	187120000	199830000	233730000	170330000	221700000
C0NH34	Serine palmitoyltransferase OS=Ajellomyces capsulatus (strain G186AR / H82 / ATCC MYA-2454 / RMSCC 2432) GN=HCBG_02656 PE=4 SV=1	12	34.5	56.241	507	0	55.337	0.0803162	160210000	140730000	183650000	170700000	182360000	174070000	185570000	71711000	175750000	178190000	204780000	154010000	99461000	121740000	119390000	97763000	148960000	170120000	136160000	141010000
C0NH35	Glucan synthase OS=Ajellomyces capsulatus (strain G186AR / H82 / ATCC MYA-2454 / RMSCC 2432) GN=HCBG_02657 PE=4 SV=1	34	23.8	217.42	1901	0	252.49	3.5789e-05	486150000	493870000	558600000	562960000	553430000	525080000	547300000	515160000	545580000	550320000	571040000	495650000	322960000	380900000	339310000	388990000	469870000	286190000	359180000	365360000
C0NH39	1,3-beta-glucanosyltransferase OS=Ajellomyces capsulatus (strain G186AR / H82 / ATCC MYA-2454 / RMSCC 2432) GN=HCBG_02661 PE=3 SV=1	19	42.3	57.139	527	0	147.83	7.68052e-05	2278600000	1717700000	1978700000	2041800000	2471600000	2316900000	2009100000	2258400000	2126300000	2018000000	2024900000	1976600000	1684500000	1576500000	1746600000	1827200000	1483100000	1644600000	1464900000	1705100000
C0NH41	Translation initiation factor eIF-2B epsilon subunit OS=Ajellomyces capsulatus (strain G186AR / H82 / ATCC MYA-2454 / RMSCC 2432) GN=HCBG_02663 PE=4 SV=1	18	31.7	78.994	707	0	85.53	0.430304	244150000	239040000	230580000	258360000	245290000	216140000	215610000	276030000	230730000	247650000	235920000	224780000	263500000	247680000	244330000	241610000	241640000	240610000	306020000	254270000
C0NH44	Uncharacterized protein OS=Ajellomyces capsulatus (strain G186AR / H82 / ATCC MYA-2454 / RMSCC 2432) GN=HCBG_02666 PE=4 SV=1	8	56	20.406	191	0	64.355	0.595661	310010000	381630000	345250000	332680000	276200000	345640000	336670000	429180000	299270000	359410000	344560000	414840000	413580000	287960000	315700000	345800000	424870000	366580000	367430000	392160000
C0NH45	BolA domain-containing protein OS=Ajellomyces capsulatus (strain G186AR / H82 / ATCC MYA-2454 / RMSCC 2432) GN=HCBG_02667 PE=3 SV=1	4	55.8	14.301	129	0	17.707	0.296639	192340000	198080000	215670000	257820000	250140000	215530000	213780000	211640000	274820000	244450000	232840000	220790000	220870000	185460000	238120000	189330000	230300000	226830000	249450000	207200000
C0NH46	Uncharacterized protein OS=Ajellomyces capsulatus (strain G186AR / H82 / ATCC MYA-2454 / RMSCC 2432) GN=HCBG_02668 PE=4 SV=1	9	40.5	36.232	333	0	110.46	0.618316	236780000	171300000	231570000	183710000	217000000	206770000	211040000	246450000	202630000	179050000	204350000	220670000	253380000	196540000	181040000	235440000	210520000	202630000	181020000	188280000
C0NH47	Uncharacterized protein OS=Ajellomyces capsulatus (strain G186AR / H82 / ATCC MYA-2454 / RMSCC 2432) GN=HCBG_02669 PE=4 SV=1	12	23.2	81.003	738	0	61.876	0.743214	102670000	107740000	116000000	100750000	113230000	82686000	123780000	116160000	103600000	87467000	118590000	92482000	90786000	114350000	97783000	107980000	110500000	97615000	95494000	87389000
C0NH52	RING finger domain-containing protein OS=Ajellomyces capsulatus (strain G186AR / H82 / ATCC MYA-2454 / RMSCC 2432) GN=HCBG_02674 PE=4 SV=1	15	36.2	59.135	514	0	28.156	0.00959263	63932000	79120000	66212000	80972000	81818000	97025000	87873000	78191000	111850000	89617000	87332000	94343000	80511000	69905000	67565000	61609000	87258000	84069000	75946000	63798000
C0NH54	Mitochondrial RNA splicing protein OS=Ajellomyces capsulatus (strain G186AR / H82 / ATCC MYA-2454 / RMSCC 2432) GN=HCBG_02676 PE=3 SV=1	6	27.7	32.063	296	0	33.13	0.0174249	67531000	72886000	64712000	65529000	72904000	65890000	71365000	64139000	65663000	57219000	61139000	59672000	63461000	50532000	59741000	61395000	60853000	51217000	55276000	64388000
C0NH56	Uncharacterized protein OS=Ajellomyces capsulatus (strain G186AR / H82 / ATCC MYA-2454 / RMSCC 2432) GN=HCBG_02678 PE=4 SV=1	4	23.8	25.029	223	0	31.756	0.00402235	151230000	139570000	130310000	172710000	173680000	173470000	178810000	193860000	171390000	222830000	182080000	176990000	121800000	111290000	166420000	133640000	128480000	154970000	162550000	148640000
C0NH57	Alpha,alpha-trehalose-phosphate synthase OS=Ajellomyces capsulatus (strain G186AR / H82 / ATCC MYA-2454 / RMSCC 2432) GN=HCBG_02679 PE=4 SV=1	11	36.2	52.124	461	0	50.387	0.113823	98937000	102250000	110450000	96383000	90064000	107900000	104810000	110100000	102290000	107290000	114550000	128870000	86966000	98463000	77401000	105250000	93798000	102360000	112960000	88923000
C0NH60	Aconitate hydratase, mitochondrial OS=Ajellomyces capsulatus (strain G186AR / H82 / ATCC MYA-2454 / RMSCC 2432) GN=HCBG_02682 PE=3 SV=1	50	71.3	84.476	778	0	323.31	0.624307	14143000000	14750000000	15171000000	15214000000	16012000000	15440000000	14402000000	13711000000	14928000000	15954000000	15782000000	15340000000	15561000000	15240000000	15077000000	14575000000	14940000000	15975000000	15469000000	14344000000
C0NH64	DNA repair and recombination protein RAD54 OS=Ajellomyces capsulatus (strain G186AR / H82 / ATCC MYA-2454 / RMSCC 2432) GN=HCBG_02686 PE=4 SV=1	11	9.1	167.03	1511	0	56.176	0.753159	199470000	270590000	274370000	189760000	218130000	222490000	211180000	182510000	221120000	198040000	210450000	236520000	177390000	277390000	190890000	209940000	207260000	219340000	200900000	187940000
C0NH67	Altered inheritance of mitochondria protein 24, mitochondrial OS=Ajellomyces capsulatus (strain G186AR / H82 / ATCC MYA-2454 / RMSCC 2432) GN=HCBG_02689 PE=3 SV=1	12	39.3	42.574	389	0	90.216	0.000652108	254900000	244500000	250450000	251210000	257000000	257100000	257310000	249140000	254510000	280120000	300880000	253180000	273900000	255640000	290860000	272070000	296390000	296680000	294380000	324700000
C0NH74	Protein transporter sec24 OS=Ajellomyces capsulatus (strain G186AR / H82 / ATCC MYA-2454 / RMSCC 2432) GN=HCBG_02696 PE=4 SV=1	26	45.9	102.42	936	0	291.27	0.450441	1583900000	1540700000	1505800000	1499800000	1582400000	1662300000	1649000000	1593200000	1479100000	1739600000	1553200000	1574900000	1548700000	1718700000	1597100000	1522900000	1562700000	1570800000	1501000000	1608400000
C0NH76	Mitogen-activated protein kinase OS=Ajellomyces capsulatus (strain G186AR / H82 / ATCC MYA-2454 / RMSCC 2432) GN=HCBG_02698 PE=3 SV=1	9	41	40.908	354	0	48.923	0.0077033	172500000	182180000	177790000	187410000	153090000	142970000	145370000	100610000	141930000	247010000	189170000	202900000	130130000	112220000	96085000	149130000	167360000	140310000	124930000	166300000
C0NH78	Uncharacterized protein OS=Ajellomyces capsulatus (strain G186AR / H82 / ATCC MYA-2454 / RMSCC 2432) GN=HCBG_02700 PE=4 SV=1	5	19.9	41.074	372	0	22.435	0.795244	87814000	78102000	75578000	91615000	78055000	76962000	73329000	116680000	71949000	83085000	69443000	84493000	80719000	80494000	86946000	76803000	83605000	79199000	78070000	75874000
C0NH79	NADH-ubiquinone oxidoreductase OS=Ajellomyces capsulatus (strain G186AR / H82 / ATCC MYA-2454 / RMSCC 2432) GN=HCBG_02701 PE=4 SV=1	18	57	44.194	386	0	223.65	0.115957	1150000000	1268600000	1269600000	1257200000	1285700000	1284500000	1396900000	1224700000	1185600000	1241200000	1252000000	1262900000	1320300000	1407100000	1395700000	1308900000	1216900000	1460300000	1340500000	1230100000
C0NH80	26S proteasome regulatory subunit OS=Ajellomyces capsulatus (strain G186AR / H82 / ATCC MYA-2454 / RMSCC 2432) GN=HCBG_02702 PE=4 SV=1	23	70.1	43.345	381	0	276.84	0.279501	1313800000	1290100000	1386100000	1325400000	1421900000	1354800000	1352000000	1569200000	1255500000	1370700000	1336300000	1373300000	1437000000	1310700000	1386500000	1344100000	1425300000	1247900000	1344500000	1306700000
C0NH81	Rhomboid protein OS=Ajellomyces capsulatus (strain G186AR / H82 / ATCC MYA-2454 / RMSCC 2432) GN=HCBG_02703 PE=4 SV=1	7	12	99.987	895	0	19.142	0.329376	158750000	153820000	163510000	142780000	190720000	139120000	168930000	167060000	185630000	151780000	159210000	140940000	166840000	139970000	187020000	177760000	160080000	134900000	123380000	154680000
C0NH89	CRAL/TRIO domain-containing protein OS=Ajellomyces capsulatus (strain G186AR / H82 / ATCC MYA-2454 / RMSCC 2432) GN=HCBG_02711 PE=4 SV=1	16	32.6	68.468	605	0	94.61	0.194064	187300000	203470000	179420000	183130000	206420000	200350000	171960000	205670000	214010000	174950000	216630000	172660000	170180000	168590000	173850000	177020000	187040000	194100000	154690000	171670000
C0NH90	Uncharacterized protein OS=Ajellomyces capsulatus (strain G186AR / H82 / ATCC MYA-2454 / RMSCC 2432) GN=HCBG_02712 PE=4 SV=1	7	54	15.249	137	0	30.276	0.128899	376780000	346290000	345640000	307780000	409370000	346330000	347310000	407560000	363890000	373980000	309370000	416690000	427800000	374950000	501940000	382000000	368310000	484730000	467330000	365110000
C0NH92	40S ribosomal protein S10-A OS=Ajellomyces capsulatus (strain G186AR / H82 / ATCC MYA-2454 / RMSCC 2432) GN=HCBG_02714 PE=4 SV=1	10	44.8	21.827	192	0	51.916	0.0906619	3021100000	3565400000	3217700000	3307600000	3146400000	3221900000	2752800000	2347200000	3394700000	2819900000	3249900000	2989600000	3679900000	2993200000	3155700000	3224600000	3534900000	3295900000	3284400000	3867100000
C0NH95	Leucyl-tRNA synthetase OS=Ajellomyces capsulatus (strain G186AR / H82 / ATCC MYA-2454 / RMSCC 2432) GN=HCBG_02717 PE=4 SV=1	50	48.8	126.75	1130	0	323.31	0.560433	1620400000	1664100000	1586500000	1704500000	1785600000	1609400000	1588900000	1800400000	1678400000	1711300000	1656600000	1694900000	1675900000	1655100000	1615600000	1706800000	1657200000	1800500000	1685900000	1728400000
C0NH96	50S ribosomal protein Mrp49 OS=Ajellomyces capsulatus (strain G186AR / H82 / ATCC MYA-2454 / RMSCC 2432) GN=HCBG_02718 PE=4 SV=1	7	31.6	23.321	209	0	12.711	0.0023218	315880000	351330000	295070000	280410000	264720000	284550000	282220000	291890000	240430000	242120000	271150000	251860000	290880000	304680000	288040000	302340000	292180000	283860000	323800000	285440000
C0NH97	Uncharacterized protein OS=Ajellomyces capsulatus (strain G186AR / H82 / ATCC MYA-2454 / RMSCC 2432) GN=HCBG_02719 PE=4 SV=1	3	10.5	40.203	372	0	23.44	0.0133926	106190000	93992000	94793000	94547000	102820000	98637000	96877000	131440000	94809000	79081000	85298000	95739000	91928000	90192000	84154000	102910000	82596000	84343000	86192000	78197000
C0NHA0	Anthranilate synthase component I OS=Ajellomyces capsulatus (strain G186AR / H82 / ATCC MYA-2454 / RMSCC 2432) GN=HCBG_02722 PE=4 SV=1	24	62.5	57.311	518	0	239.37	0.765355	2441100000	2190200000	2253000000	2513700000	2430100000	2293900000	2223300000	2483900000	2483700000	2410100000	2374200000	2432100000	2503400000	2300400000	2290000000	2232400000	2286800000	2392700000	2396100000	2404500000
C0NHA1	EH domain binding protein epsin 2 OS=Ajellomyces capsulatus (strain G186AR / H82 / ATCC MYA-2454 / RMSCC 2432) GN=HCBG_02723 PE=4 SV=1	11	25.6	66.555	589	0	116.71	0.630794	418150000	412040000	371610000	359510000	413410000	363710000	409230000	446170000	400850000	404540000	409640000	390770000	399440000	421630000	337270000	390260000	339640000	420140000	324760000	410220000
C0NHA3;REV__C0NRX3		21	33.5	99.581	930	0	172.16	0.00647145	360370000	344160000	371020000	296180000	346110000	342440000	343670000	339400000	274870000	325170000	286060000	329870000	329690000	300600000	276360000	273370000	279760000	286990000	293600000	285260000
C0NHA4	60S ribosomal protein L7A OS=Ajellomyces capsulatus (strain G186AR / H82 / ATCC MYA-2454 / RMSCC 2432) GN=HCBG_02726 PE=4 SV=1	23	34.2	52.527	476	0	323.31	0.0456252	11290000000	11492000000	11674000000	11036000000	11555000000	10721000000	11285000000	11060000000	12296000000	11926000000	11352000000	11530000000	12130000000	11605000000	11518000000	12039000000	12336000000	12517000000	11711000000	11360000000
C0NHB5	Uncharacterized protein OS=Ajellomyces capsulatus (strain G186AR / H82 / ATCC MYA-2454 / RMSCC 2432) GN=HCBG_02737 PE=4 SV=1	8	57.7	25.204	222	0	38.006	0.173174	136730000	121510000	128380000	113480000	127050000	127150000	133400000	147120000	137930000	117590000	125640000	122960000	119020000	116790000	116790000	129180000	129420000	103200000	126040000	105040000
C0NHB7	Uncharacterized protein OS=Ajellomyces capsulatus (strain G186AR / H82 / ATCC MYA-2454 / RMSCC 2432) GN=HCBG_02739 PE=4 SV=1	51	30.4	228.37	2032	0	323.31	0.683439	797640000	799260000	857910000	845130000	866870000	764400000	797900000	951330000	827320000	780190000	795430000	865050000	953650000	821260000	888020000	809220000	848300000	900330000	818080000	846370000
C0NHC4	Ubiquitin-conjugating enzyme OS=Ajellomyces capsulatus (strain G186AR / H82 / ATCC MYA-2454 / RMSCC 2432) GN=HCBG_02746 PE=3 SV=1	4	24.9	20.426	185	0.0012001	3.4861	4.99185e-05	164700000	140730000	145630000	130320000	129860000	141060000	163600000	175420000	166360000	131740000	150670000	108140000	99518000	101860000	98028000	100790000	91734000	78907000	99202000	96963000
C0NHD9	Amidohydrolase OS=Ajellomyces capsulatus (strain G186AR / H82 / ATCC MYA-2454 / RMSCC 2432) GN=HCBG_02761 PE=4 SV=1	17	72.1	32.473	297	0	102.02	0.136444	332380000	316950000	400720000	364440000	372630000	369640000	394080000	481850000	385700000	368190000	315630000	397620000	385600000	442030000	415040000	395470000	392760000	400940000	394700000	387410000
C0NHE0	60S ribosomal protein L31E OS=Ajellomyces capsulatus (strain G186AR / H82 / ATCC MYA-2454 / RMSCC 2432) GN=HCBG_02762 PE=4 SV=1	9	34.4	18.372	163	0	31.911	0.0487544	5522300000	6157100000	6034600000	5862400000	5481000000	5181800000	4884900000	6253400000	5612700000	6173000000	6097300000	5774600000	6346500000	6121100000	5870000000	6284400000	5786200000	7805800000	6501500000	6396400000
C0NHE1	RanBP1 domain-containing protein OS=Ajellomyces capsulatus (strain G186AR / H82 / ATCC MYA-2454 / RMSCC 2432) GN=HCBG_02763 PE=4 SV=1	14	17.3	129.4	1252	0	104.93	0.246961	211580000	239160000	194440000	193750000	184940000	223940000	206600000	251630000	209040000	214520000	173310000	219110000	192460000	161850000	180950000	199320000	189370000	201710000	197750000	215370000
C0NHE2	Oleate-induced peroxisomal protein OS=Ajellomyces capsulatus (strain G186AR / H82 / ATCC MYA-2454 / RMSCC 2432) GN=HCBG_02764 PE=4 SV=1	6	58.5	13.527	130	0	240.6	0.138187	1308600000	1338900000	1669100000	1377100000	1504600000	1404500000	1629700000	1851300000	1282200000	1790700000	1659900000	1404800000	1554600000	1569800000	2096800000	1574800000	1776700000	1708000000	1863400000	1724000000
C0NHE6	GTP-binding nuclear protein OS=Ajellomyces capsulatus (strain G186AR / H82 / ATCC MYA-2454 / RMSCC 2432) GN=HCBG_02768 PE=3 SV=1	13	65.3	23.864	213	0	156.43	0.0304618	7873100000	6443100000	8068000000	7589000000	9445700000	8646600000	8238700000	7668300000	8357800000	7809000000	8345900000	9400800000	7326300000	7851600000	7306000000	7264800000	7573400000	7901200000	6607600000	7113400000
C0NHE7	Uncharacterized protein OS=Ajellomyces capsulatus (strain G186AR / H82 / ATCC MYA-2454 / RMSCC 2432) GN=HCBG_02769 PE=4 SV=1	6	34.3	26.56	242	0	35.805	0.0567597	162460000	173040000	179480000	184100000	144960000	156500000	181550000	104970000	188460000	160790000	155970000	182220000	126060000	122540000	139880000	157180000	149020000	169990000	161320000	182820000
C0NHF7	U3 small nucleolar RNA-associated protein OS=Ajellomyces capsulatus (strain G186AR / H82 / ATCC MYA-2454 / RMSCC 2432) GN=HCBG_02779 PE=4 SV=1	40	30.1	202.15	1813	0	323.31	0.0174283	704650000	603130000	730650000	706920000	727680000	644510000	698290000	733720000	753210000	806880000	793600000	669050000	594750000	671370000	644850000	625710000	687810000	586360000	622040000	646880000
C0NHG0	Pre-mRNA-splicing factor rse1 OS=Ajellomyces capsulatus (strain G186AR / H82 / ATCC MYA-2454 / RMSCC 2432) GN=HCBG_02782 PE=4 SV=1	39	42.8	134.23	1209	0	323.31	0.0419565	1399500000	1395700000	1373200000	1220100000	1421500000	1425500000	1373100000	1462000000	1255800000	1320500000	1379400000	1320900000	1393500000	1318400000	1287900000	1280900000	1316500000	1250400000	1292300000	1294700000
C0NHG1	Deubiquitination-protection protein dph1 OS=Ajellomyces capsulatus (strain G186AR / H82 / ATCC MYA-2454 / RMSCC 2432) GN=HCBG_02783 PE=4 SV=1	11	24.9	49.736	473	0	97.52	0.225431	712580000	911870000	921330000	929660000	951940000	902410000	913960000	910680000	879780000	944640000	936220000	867810000	986790000	934390000	1036500000	958090000	920790000	996250000	911410000	857370000
C0NHG4	Histone H3 OS=Ajellomyces capsulatus (strain G186AR / H82 / ATCC MYA-2454 / RMSCC 2432) GN=HCBG_02786 PE=3 SV=1	5	42.5	19.591	181	0	67.133	0.43162	75071000	73208000	64941000	111130000	80937000	102760000	88329000	111820000	75668000	86599000	75840000	90494000	117540000	74955000	95193000	76864000	103640000	92932000	82686000	102200000
C0NHH8	Tuberin OS=Ajellomyces capsulatus (strain G186AR / H82 / ATCC MYA-2454 / RMSCC 2432) GN=HCBG_02800 PE=4 SV=1	18	17.5	170.13	1532	0	100.06	0.79518	111600000	132510000	112700000	152560000	127730000	118300000	114070000	130060000	129040000	150760000	119360000	146730000	126460000	135590000	116830000	127900000	156800000	103320000	121940000	129840000
C0NHH9	Uncharacterized protein OS=Ajellomyces capsulatus (strain G186AR / H82 / ATCC MYA-2454 / RMSCC 2432) GN=HCBG_02801 PE=4 SV=1	38	49.8	108.61	964	0	237.58	0.193792	1599700000	1676200000	1563400000	1741900000	1601200000	1652300000	1685200000	1709500000	1621200000	1618100000	1637300000	1642100000	1519200000	1590700000	1593400000	1592900000	1550000000	1556600000	1709800000	1525800000
C0NHI3	Peroxisomal D3,D2-enoyl-CoA isomerase OS=Ajellomyces capsulatus (strain G186AR / H82 / ATCC MYA-2454 / RMSCC 2432) GN=HCBG_02805 PE=4 SV=1	8	31.6	32.592	297	0	44.687	0.0897084	135000000	161160000	139860000	135150000	137520000	152200000	135270000	164070000	133540000	164240000	142990000	134450000	179070000	150950000	145020000	170220000	178090000	155430000	168080000	159450000
C0NHI4	Cell cycle control protein OS=Ajellomyces capsulatus (strain G186AR / H82 / ATCC MYA-2454 / RMSCC 2432) GN=HCBG_02806 PE=4 SV=1	4	11.8	49.311	434	0	23.212	0.447217	38862000	60918000	52434000	53296000	48110000	62102000	42933000	26222000	51347000	57831000	52541000	52352000	43197000	64326000	64933000	54481000	44626000	55007000	48539000	48081000
C0NHI5	Uncharacterized protein OS=Ajellomyces capsulatus (strain G186AR / H82 / ATCC MYA-2454 / RMSCC 2432) GN=HCBG_02807 PE=4 SV=1	7	14.4	89.489	792	0	45.717	0.207327	72240000	58705000	72084000	65450000	73458000	74493000	52993000	70104000	82556000	69791000	79757000	66249000	65234000	70529000	44343000	57832000	67457000	68643000	54356000	52431000
C0NHI7	HEAT repeat protein OS=Ajellomyces capsulatus (strain G186AR / H82 / ATCC MYA-2454 / RMSCC 2432) GN=HCBG_02809 PE=4 SV=1	14	9.4	226.96	2079	0	27.791	0.888729	77799000	85807000	91089000	93733000	92894000	88729000	84239000	124360000	75106000	103230000	100020000	91933000	116410000	76637000	95378000	75201000	98489000	78000000	91821000	91251000
C0NHJ0	CLPTM1 domain-containing protein OS=Ajellomyces capsulatus (strain G186AR / H82 / ATCC MYA-2454 / RMSCC 2432) GN=HCBG_02812 PE=4 SV=1	9	19.9	73.121	648	0	79.612	0.0227616	265440000	263940000	267430000	306840000	268860000	305390000	280300000	260460000	345820000	326840000	287440000	393100000	176580000	260230000	248210000	252230000	259270000	237400000	350280000	256840000
C0NHJ3	Protein transporter sec22 OS=Ajellomyces capsulatus (strain G186AR / H82 / ATCC MYA-2454 / RMSCC 2432) GN=HCBG_02815 PE=3 SV=1	6	33	24.723	215	0	35.968	0.00328217	471950000	467790000	410890000	468480000	441330000	449260000	449470000	488890000	415580000	418780000	363290000	455770000	506880000	433020000	413940000	405160000	355960000	337540000	403380000	327510000
C0NHJ7	Glucosidase I OS=Ajellomyces capsulatus (strain G186AR / H82 / ATCC MYA-2454 / RMSCC 2432) GN=HCBG_02819 PE=4 SV=1	26	38.1	101.75	896	0	323.31	0.151136	1063200000	1080800000	1174000000	1230000000	1133100000	1199200000	1170800000	1005600000	1130500000	1067300000	1110300000	1226200000	1093700000	1082800000	1037400000	1062100000	1035100000	1099800000	1013300000	1007000000
C0NHK7	Uncharacterized protein OS=Ajellomyces capsulatus (strain G186AR / H82 / ATCC MYA-2454 / RMSCC 2432) GN=HCBG_02829 PE=4 SV=1	5	28.4	28.919	275	0	35.502	0.0682579	109010000	94136000	88205000	125070000	121910000	104280000	103020000	107620000	129230000	142510000	104570000	129860000	130300000	104520000	121760000	98066000	127540000	153020000	131020000	118840000
C0NHK9	COPII coated assembly protein SEC16 OS=Ajellomyces capsulatus (strain G186AR / H82 / ATCC MYA-2454 / RMSCC 2432) GN=HCBG_02831 PE=4 SV=1	22	19.9	191.1	1768	0	165.9	0.00638691	225530000	254220000	224380000	228740000	265590000	261350000	256570000	246330000	237570000	236090000	216840000	236320000	233550000	200160000	195910000	207200000	246490000	232280000	199520000	210610000
C0NHM8	Signal sequence receptor alpha subunit OS=Ajellomyces capsulatus (strain G186AR / H82 / ATCC MYA-2454 / RMSCC 2432) GN=HCBG_02850 PE=4 SV=1	7	11.3	100.66	914	0	28.73	0.98335	60778000	61534000	43925000	73012000	65748000	56098000	44386000	80543000	68358000	49435000	62570000	65127000	60473000	47903000	55379000	68467000	56776000	64507000	56430000	52076000
C0NHN4	Ribosomal protein L14 OS=Ajellomyces capsulatus (strain G186AR / H82 / ATCC MYA-2454 / RMSCC 2432) GN=HCBG_02856 PE=4 SV=1	10	35	24.706	217	0	129.68	0.0028251	4013900000	3921500000	4031500000	4074000000	4156100000	3423500000	3882300000	3254000000	3909600000	3972300000	4012500000	3743400000	3890400000	4521400000	4539800000	4486900000	4061600000	5134600000	4837400000	5182300000
C0NHN5	Nascent polypeptide-associated complex subunit alpha OS=Ajellomyces capsulatus (strain G186AR / H82 / ATCC MYA-2454 / RMSCC 2432) GN=HCBG_02857 PE=4 SV=1	8	55.6	22.039	207	0	224.87	0.49394	5405400000	4958100000	5829500000	4933800000	6112900000	5958300000	6020800000	5016000000	4609500000	6039000000	5217200000	5239300000	5286900000	5885800000	6193100000	5189200000	5379200000	5319900000	5885600000	5415900000
C0NHN6	ATP synthase subunit D OS=Ajellomyces capsulatus (strain G186AR / H82 / ATCC MYA-2454 / RMSCC 2432) GN=HCBG_02858 PE=4 SV=1	13	43.5	33.967	301	0	323.31	0.101913	8406000000	8295100000	8570100000	8243400000	8208100000	8840100000	8845400000	10356000000	7918900000	8230000000	7688100000	8585100000	9637200000	8945600000	8589400000	8376400000	8843100000	8788800000	8382200000	9138700000
C0NHN7	Amidophosphoribosyltransferase OS=Ajellomyces capsulatus (strain G186AR / H82 / ATCC MYA-2454 / RMSCC 2432) GN=HCBG_02859 PE=3 SV=1	14	37.8	65.777	611	0	190.91	0.129491	420520000	414450000	409850000	350220000	376200000	356380000	430060000	468720000	361900000	368160000	350510000	344720000	388880000	362230000	375780000	347580000	394050000	349090000	374890000	362200000
C0NHP0	2-methylcitrate dehydratase OS=Ajellomyces capsulatus (strain G186AR / H82 / ATCC MYA-2454 / RMSCC 2432) GN=HCBG_02862 PE=4 SV=1	35	71.5	61.648	557	0	323.31	0.321556	14078000000	14112000000	14709000000	13941000000	14730000000	14568000000	13784000000	15256000000	14448000000	14357000000	14341000000	14364000000	15994000000	13393000000	13614000000	13140000000	13608000000	14188000000	13075000000	13458000000
C0NHP6	Citrate synthase OS=Ajellomyces capsulatus (strain G186AR / H82 / ATCC MYA-2454 / RMSCC 2432) GN=HCBG_02868 PE=3 SV=1	28	67.4	51.503	470	0	323.31	0.590587	10262000000	10114000000	11025000000	10577000000	10776000000	10401000000	10238000000	11304000000	10412000000	10636000000	10167000000	11055000000	11821000000	11165000000	10421000000	10589000000	11034000000	10693000000	10265000000	10425000000
C0NHP7	Isocitrate lyase OS=Ajellomyces capsulatus (strain G186AR / H82 / ATCC MYA-2454 / RMSCC 2432) GN=HCBG_02869 PE=3 SV=1	22	47.2	66.645	600	0	287.35	0.162512	799440000	806750000	804570000	836040000	845600000	857850000	838510000	810300000	850130000	847740000	848710000	882470000	1021000000	877880000	835400000	844350000	825740000	909370000	817010000	874650000
C0NHP8	Elongation factor 3 OS=Ajellomyces capsulatus (strain G186AR / H82 / ATCC MYA-2454 / RMSCC 2432) GN=HCBG_02870 PE=4 SV=1	43	47.7	122.34	1113	0	323.31	4.451e-06	1213200000	1227500000	1116900000	1089100000	1131600000	1211300000	1157200000	1271100000	1236600000	1181600000	1238200000	1134700000	955410000	957200000	938170000	875810000	988070000	1067900000	942810000	998790000
C0NHQ2	Malate synthase OS=Ajellomyces capsulatus (strain G186AR / H82 / ATCC MYA-2454 / RMSCC 2432) GN=HCBG_02874 PE=3 SV=1	30	62.2	60.717	539	0	323.31	2.85608e-05	1618300000	1638500000	1566200000	1595900000	1699100000	1610300000	1686700000	1666000000	1500700000	1601500000	1593900000	1758300000	2204700000	2028400000	1970100000	1819700000	1900800000	2110300000	1977000000	1847300000
C0NHQ4	Alcohol dehydrogenase OS=Ajellomyces capsulatus (strain G186AR / H82 / ATCC MYA-2454 / RMSCC 2432) GN=HCBG_02876 PE=3 SV=1	7	26.3	36.59	346	0	37.444	0.000150029	313100000	376120000	434600000	361330000	354990000	414530000	455740000	300460000	337460000	332720000	303310000	310880000	195600000	288960000	245280000	268170000	188290000	200450000	255120000	230600000
C0NHQ8	NADH-ubiquinone oxidoreductase OS=Ajellomyces capsulatus (strain G186AR / H82 / ATCC MYA-2454 / RMSCC 2432) GN=HCBG_02880 PE=4 SV=1	4	35.1	10.947	94	0	19.459	0.00107151	215550000	283720000	290150000	306800000	338920000	272090000	235820000	182140000	357560000	355540000	296630000	310170000	173490000	182240000	251110000	207150000	182000000	158360000	203730000	182300000
C0NHR5	Synaptobrevin OS=Ajellomyces capsulatus (strain G186AR / H82 / ATCC MYA-2454 / RMSCC 2432) GN=HCBG_02887 PE=4 SV=1	4	32.2	13.08	118	0	130.19	0.996351	540920000	418470000	497110000	570830000	449800000	522080000	443350000	649700000	471510000	462290000	521460000	550770000	495720000	603490000	534310000	427440000	510300000	518100000	472570000	572770000
C0NHR7	Uncharacterized protein OS=Ajellomyces capsulatus (strain G186AR / H82 / ATCC MYA-2454 / RMSCC 2432) GN=HCBG_02889 PE=4 SV=1	34	46.1	98.661	903	0	323.31	0.189826	2675700000	2523300000	2485300000	2779500000	2691200000	2795000000	2759600000	2970800000	2784000000	2833000000	2795900000	2657100000	2944900000	2582400000	2736600000	2672200000	2904700000	2711700000	2921200000	2718200000
C0NHR9	Short-chain dehydrogenase OS=Ajellomyces capsulatus (strain G186AR / H82 / ATCC MYA-2454 / RMSCC 2432) GN=HCBG_02891 PE=4 SV=1	8	40.2	26.173	241	0	110.97	0.22554	498740000	394830000	487810000	423560000	708560000	474730000	526510000	588990000	482630000	447010000	512310000	407280000	358870000	598340000	585030000	615630000	441800000	512770000	478640000	479860000
C0NHS0	Glutamine synthetase OS=Ajellomyces capsulatus (strain G186AR / H82 / ATCC MYA-2454 / RMSCC 2432) GN=HCBG_02892 PE=3 SV=1	17	52.7	54.017	484	0	223.26	0.199676	496170000	446800000	473500000	475490000	499780000	478510000	516700000	549120000	465780000	504770000	472520000	525000000	539800000	508500000	455920000	560650000	555000000	512160000	484600000	557680000
C0NHS1	Uncharacterized protein OS=Ajellomyces capsulatus (strain G186AR / H82 / ATCC MYA-2454 / RMSCC 2432) GN=HCBG_02893 PE=4 SV=1	3	22.2	17.881	167	0	107.94	0.0311801	396130000	469870000	382810000	260570000	328930000	255110000	376360000	273020000	287000000	267740000	322430000	256630000	312330000	308940000	258300000	282520000	280230000	229220000	261790000	194890000
C0NHT4	ATP-dependent RNA helicase SUB2 OS=Ajellomyces capsulatus (strain G186AR / H82 / ATCC MYA-2454 / RMSCC 2432) GN=HCBG_02906 PE=4 SV=1	30	65.2	53.37	477	0	323.31	0.392769	7717600000	7604400000	7753900000	6992800000	7194200000	6899300000	7517400000	7808800000	7171400000	7523000000	7022300000	6743800000	7426700000	6926600000	7591300000	7261700000	7179100000	6941400000	7376600000	6997500000
C0NHU7	Nascent polypeptide-associated complex subunit beta OS=Ajellomyces capsulatus (strain G186AR / H82 / ATCC MYA-2454 / RMSCC 2432) GN=HCBG_02919 PE=3 SV=1	20	76.9	17.277	156	0	323.31	0.06844	2841900000	2755000000	3335900000	2832600000	3901200000	4319200000	3642900000	2987600000	3009400000	3271800000	3402300000	3935000000	3147400000	3303500000	2898700000	2755600000	2989200000	3642100000	2860600000	3133500000
C0NHU8	Uncharacterized protein OS=Ajellomyces capsulatus (strain G186AR / H82 / ATCC MYA-2454 / RMSCC 2432) GN=HCBG_02920 PE=4 SV=1	13	39.1	47.253	419	0	61.058	0.291928	201630000	161030000	177910000	192760000	207810000	209820000	191380000	156810000	200340000	165710000	194890000	197190000	161250000	186300000	144640000	157220000	163390000	208080000	125880000	169170000
C0NHV0	Oxidoreductase OS=Ajellomyces capsulatus (strain G186AR / H82 / ATCC MYA-2454 / RMSCC 2432) GN=HCBG_02922 PE=4 SV=1	5	22.5	39.077	356	0	26.23	0.878735	121450000	154700000	124220000	105640000	112990000	114120000	132120000	123080000	104180000	92375000	124440000	131020000	127860000	141410000	51091000	139610000	96356000	125920000	119330000	98411000
C0NHV4	Acyl-protein thioesterase OS=Ajellomyces capsulatus (strain G186AR / H82 / ATCC MYA-2454 / RMSCC 2432) GN=HCBG_02926 PE=4 SV=1	7	33.5	25.293	230	0	15.907	0.86213	310850000	401410000	380710000	402340000	341330000	345940000	378120000	455100000	340680000	388200000	394060000	380190000	408100000	387690000	386300000	405520000	363340000	424940000	351020000	426630000
C0NHV6	Serine/threonine-protein kinase sid2 OS=Ajellomyces capsulatus (strain G186AR / H82 / ATCC MYA-2454 / RMSCC 2432) GN=HCBG_02928 PE=3 SV=1	10	22.2	75.078	659	0	40.242	0.169609	122950000	123290000	115360000	143850000	105670000	103680000	114000000	123760000	136920000	117550000	101100000	128520000	100640000	113560000	114380000	133500000	135010000	135940000	124160000	131030000
C0NHW8	Dienelactone hydrolase OS=Ajellomyces capsulatus (strain G186AR / H82 / ATCC MYA-2454 / RMSCC 2432) GN=HCBG_02940 PE=4 SV=1	5	19.1	27.85	251	0	16.714	0.222212	256520000	373680000	312840000	285990000	343810000	361370000	312900000	472340000	303870000	306640000	321280000	346450000	375000000	305210000	360110000	331080000	340070000	358020000	358070000	338500000
C0NHY4	NAD synthetase 1 OS=Ajellomyces capsulatus (strain G186AR / H82 / ATCC MYA-2454 / RMSCC 2432) GN=HCBG_02956 PE=4 SV=1	7	12.6	81.055	720	0	31.927	0.0647643	33088000	35365000	36537000	33696000	32107000	31732000	22816000	34258000	34521000	37799000	40518000	35272000	38453000	52186000	33512000	41163000	54620000	44668000	52926000	28970000
C0NHZ2	Prohibitin OS=Ajellomyces capsulatus (strain G186AR / H82 / ATCC MYA-2454 / RMSCC 2432) GN=HCBG_02964 PE=4 SV=1	17	73.2	31.02	280	0	292.68	0.0975307	3084100000	3065800000	2982000000	2898300000	2952100000	3045700000	3010900000	3634700000	3034200000	3122200000	2973500000	3076300000	3352500000	3338100000	3426400000	3294300000	3295500000	2937600000	3325000000	3017700000
C0NHZ3	Ubiquinol-cytochrome c reductase complex ubiquinone-binding protein OS=Ajellomyces capsulatus (strain G186AR / H82 / ATCC MYA-2454 / RMSCC 2432) GN=HCBG_02965 PE=4 SV=1	4	58.2	10.857	98	0	130.09	0.0709479	480670000	407360000	581750000	460720000	363600000	403280000	387210000	81154000	453410000	477430000	555240000	476480000	383670000	608200000	498610000	521670000	522660000	611370000	596460000	522570000
C0NHZ4	Non-histone protein OS=Ajellomyces capsulatus (strain G186AR / H82 / ATCC MYA-2454 / RMSCC 2432) GN=HCBG_02966 PE=4 SV=1	4	19	30.402	279	0	78.248	0.751082	329800000	436000000	361940000	344270000	364060000	397960000	326680000	353660000	353640000	305150000	328190000	353090000	417770000	324120000	381030000	327000000	318560000	404230000	311810000	357450000
C0NHZ5	GTP-binding protein OS=Ajellomyces capsulatus (strain G186AR / H82 / ATCC MYA-2454 / RMSCC 2432) GN=HCBG_02967 PE=4 SV=1	7	26.8	45.012	414	0	39.895	0.667675	72447000	64620000	59359000	48242000	50283000	68341000	59852000	63047000	53905000	56055000	59230000	60651000	84767000	61419000	45421000	53566000	53283000	48405000	49913000	57551000
C0NI02	Transketolase OS=Ajellomyces capsulatus (strain G186AR / H82 / ATCC MYA-2454 / RMSCC 2432) GN=HCBG_02974 PE=3 SV=1	32	58.1	74.543	685	0	323.31	0.654122	5744000000	6027200000	5954600000	6443600000	6588100000	6559000000	5796000000	5997800000	6539800000	6424200000	5928800000	6472500000	6681000000	6134900000	5845300000	6599400000	6324100000	6359400000	6485200000	6127700000
C0NI03	Spermidine synthase OS=Ajellomyces capsulatus (strain G186AR / H82 / ATCC MYA-2454 / RMSCC 2432) GN=HCBG_02975 PE=3 SV=1	19	83.6	33.289	292	0	323.31	0.423351	7766500000	7005100000	7900400000	8775900000	9191500000	8914600000	7981100000	4926200000	8346500000	9541800000	8986500000	8723000000	7979300000	7387800000	7121300000	7380800000	8208900000	8503600000	7762100000	8325100000
C0NI22	60S ribosomal protein L22 OS=Ajellomyces capsulatus (strain G186AR / H82 / ATCC MYA-2454 / RMSCC 2432) GN=HCBG_02994 PE=4 SV=1	8	41.8	14.061	122	0	114.04	0.300501	3782900000	3673300000	3905400000	4107100000	3767100000	4104600000	4408000000	4984100000	3898500000	4293300000	4040300000	3878400000	4346500000	3158400000	3909600000	3787100000	3927100000	3626500000	3594200000	4152800000
C0NI23	Glutathione peroxidase OS=Ajellomyces capsulatus (strain G186AR / H82 / ATCC MYA-2454 / RMSCC 2432) GN=HCBG_02995 PE=3 SV=1	9	45.5	20.983	191	0	54.356	0.160094	862440000	852260000	817690000	781060000	817180000	916410000	908320000	889470000	888120000	838780000	820210000	830950000	902990000	911700000	854030000	883680000	861440000	911700000	815630000	902200000
C0NI25	Uncharacterized protein OS=Ajellomyces capsulatus (strain G186AR / H82 / ATCC MYA-2454 / RMSCC 2432) GN=HCBG_02997 PE=4 SV=1	2	12.1	18.433	174	0.00034014	7.6225	0.0311089	165710000	192870000	192570000	166730000	162440000	165430000	169520000	188330000	170000000	170360000	160110000	171890000	175850000	204050000	193380000	222570000	172960000	164290000	183430000	166120000
C0NI41	VHS domain-containing protein OS=Ajellomyces capsulatus (strain G186AR / H82 / ATCC MYA-2454 / RMSCC 2432) GN=HCBG_03013 PE=4 SV=1	4	14.1	44.982	404	0	95.652	0.198603	66460000	60990000	95198000	65554000	61366000	50000000	63535000	52703000	50069000	72136000	61706000	51679000	56236000	78496000	75830000	70768000	69267000	56279000	74730000	59581000
C0NI42	3',5'-bisphosphate nucleotidase OS=Ajellomyces capsulatus (strain G186AR / H82 / ATCC MYA-2454 / RMSCC 2432) GN=HCBG_03014 PE=4 SV=1	14	60.6	37.629	353	0	141.77	0.143459	440210000	366090000	450820000	402470000	400800000	437530000	424410000	442010000	380610000	395320000	379500000	338050000	461670000	396610000	412510000	388420000	380810000	370260000	402700000	435750000
C0NI43	Ribosomal protein L6 OS=Ajellomyces capsulatus (strain G186AR / H82 / ATCC MYA-2454 / RMSCC 2432) GN=HCBG_03015 PE=3 SV=1	10	44.5	28.154	256	0	56.317	0.891201	298150000	276860000	277580000	383400000	309560000	323610000	328880000	297630000	348970000	280770000	298180000	300510000	286320000	314890000	302050000	332660000	280810000	284640000	309320000	305840000
C0NI45	8-amino-7-oxononanoate synthase OS=Ajellomyces capsulatus (strain G186AR / H82 / ATCC MYA-2454 / RMSCC 2432) GN=HCBG_03017 PE=4 SV=1	7	22.6	45.529	412	0	46.934	0.130164	103970000	99645000	101860000	76243000	96628000	77961000	86007000	75659000	113270000	94558000	101850000	84444000	99793000	106990000	117730000	97324000	84516000	97565000	106600000	96453000
C0NI46	Onanonoxo-7-onima-8-eninoihtemlysoneda OS=Ajellomyces capsulatus (strain G186AR / H82 / ATCC MYA-2454 / RMSCC 2432) GN=HCBG_03018 PE=3 SV=1	12	25.2	87.806	791	0	33.893	0.476	71661000	76193000	96349000	72146000	100290000	100010000	103550000	45277000	99974000	113850000	81918000	101800000	86786000	101760000	93707000	95656000	106900000	83901000	91005000	102920000
C0NI47	Biotin synthase OS=Ajellomyces capsulatus (strain G186AR / H82 / ATCC MYA-2454 / RMSCC 2432) GN=HCBG_03019 PE=3 SV=1	7	26	42.986	396	0	152.29	0.0270884	440610000	353900000	450150000	508010000	476650000	529920000	476670000	499100000	433620000	441080000	432590000	503040000	408160000	429010000	404120000	397950000	404720000	387610000	370830000	446620000
C0NI53	Homogentisate 1,2-dioxygenase OS=Ajellomyces capsulatus (strain G186AR / H82 / ATCC MYA-2454 / RMSCC 2432) GN=HCBG_03025 PE=4 SV=1	14	51.5	50.228	454	0	124.63	0.00710944	447310000	445200000	431810000	435070000	340420000	358220000	400410000	440400000	414860000	406820000	393660000	447210000	448550000	530000000	489770000	558070000	470620000	406990000	505630000	399750000
C0NI55	4-hydroxyphenylpyruvate dioxygenase OS=Ajellomyces capsulatus (strain G186AR / H82 / ATCC MYA-2454 / RMSCC 2432) GN=HCBG_03027 PE=3 SV=1	12	37.8	45.025	402	0	103.94	2.45148e-06	67023000	59922000	55873000	62572000	58318000	101460000	89143000	56807000	62868000	78850000	86716000	79545000	298900000	155830000	191190000	185940000	207920000	137280000	132560000	156480000
C0NI59	Uncharacterized protein OS=Ajellomyces capsulatus (strain G186AR / H82 / ATCC MYA-2454 / RMSCC 2432) GN=HCBG_03031 PE=3 SV=1	7	21.1	54.291	492	0	19.94	0.127596	56541000	64349000	78598000	68298000	92005000	58400000	62277000	55144000	64917000	59046000	54242000	63170000	89455000	60601000	80897000	63360000	86091000	81470000	78248000	77199000
C0NI62	Lysine--tRNA ligase OS=Ajellomyces capsulatus (strain G186AR / H82 / ATCC MYA-2454 / RMSCC 2432) GN=HCBG_03034 PE=3 SV=1	27	52.2	69.44	609	0	323.31	0.125707	2826500000	2726700000	2795200000	2617000000	2798500000	2663800000	2624300000	3096400000	2554500000	2672200000	2463500000	2672300000	2677300000	2580900000	2672800000	2647200000	2677800000	2811300000	2746900000	2781200000
C0NI64	GDP-mannose pyrophosphorylase A OS=Ajellomyces capsulatus (strain G186AR / H82 / ATCC MYA-2454 / RMSCC 2432) GN=HCBG_03036 PE=4 SV=1	27	83.3	48.465	437	0	323.31	0.0440267	4522600000	4576800000	4385300000	4216600000	4050100000	4453500000	4225000000	4796900000	3965200000	4343400000	3860800000	3910800000	4416200000	4073000000	4560300000	4314500000	3938900000	3945700000	4230200000	4099900000
C0NI74	Heterochromatin protein HP1 OS=Ajellomyces capsulatus (strain G186AR / H82 / ATCC MYA-2454 / RMSCC 2432) GN=HCBG_03046 PE=4 SV=1	6	21.5	27.988	246	0	60.413	0.0740065	524210000	513850000	564820000	623440000	721890000	564520000	659170000	465140000	763530000	610000000	640900000	566320000	522110000	557960000	483730000	434090000	460680000	580410000	492880000	525860000
C0NI75	T-complex protein 1 subunit epsilon OS=Ajellomyces capsulatus (strain G186AR / H82 / ATCC MYA-2454 / RMSCC 2432) GN=HCBG_03047 PE=3 SV=1	39	80.5	59.625	548	0	323.31	0.0586776	2427100000	2538900000	2443200000	2382600000	2541800000	2484400000	2357200000	2578600000	2071400000	2375400000	2275500000	2440300000	2484300000	2120300000	2260200000	2151100000	2156900000	2274700000	2059200000	2439000000
C0NI95	Mitochondrial 2-oxoglutarate/malate carrier protein OS=Ajellomyces capsulatus (strain G186AR / H82 / ATCC MYA-2454 / RMSCC 2432) GN=HCBG_03067 PE=3 SV=1	10	40.8	35.194	326	0	125.51	0.32284	394540000	445440000	416380000	391680000	479520000	432140000	446580000	485990000	427250000	478390000	401240000	421200000	547000000	390930000	450060000	448000000	521280000	415430000	442440000	481380000
C0NI99	Phosphoenolpyruvate carboxykinase AcuF OS=Ajellomyces capsulatus (strain G186AR / H82 / ATCC MYA-2454 / RMSCC 2432) GN=HCBG_03071 PE=3 SV=1	41	79.7	71.45	661	0	323.31	1.87536e-07	9173800000	8556400000	9117000000	9134100000	9721800000	8873700000	9839100000	9537000000	9312200000	9410800000	9155600000	9407200000	12281000000	11331000000	10901000000	11231000000	10728000000	11156000000	11578000000	11326000000
C0NIA1	Proteasome regulatory particle OS=Ajellomyces capsulatus (strain G186AR / H82 / ATCC MYA-2454 / RMSCC 2432) GN=HCBG_03073 PE=4 SV=1	19	48.6	53.965	494	0	144.47	0.0457231	1206200000	998290000	1084700000	1151400000	1213600000	1313900000	1178600000	1250500000	1263400000	1119000000	1171000000	1315800000	1097000000	1151400000	1112000000	1045000000	1229400000	1099800000	1077600000	1071100000
C0NIA2	Alanine transaminase OS=Ajellomyces capsulatus (strain G186AR / H82 / ATCC MYA-2454 / RMSCC 2432) GN=HCBG_03074 PE=4 SV=1	18	48.5	55.476	505	0	323.31	0.00313451	2703000000	2599300000	2522900000	2553800000	2936900000	2479800000	2663500000	2992800000	2717800000	2842800000	2777800000	2515800000	2500500000	2424100000	2268300000	2486900000	2254100000	2415100000	2292100000	2454500000
C0NIA4	Peroxin 11 OS=Ajellomyces capsulatus (strain G186AR / H82 / ATCC MYA-2454 / RMSCC 2432) GN=HCBG_03076 PE=4 SV=1	4	19.7	26.525	238	0	8.6757	0.172819	225280000	243960000	201550000	174430000	260200000	181530000	214570000	200740000	225970000	202820000	205360000	222410000	232390000	239120000	263020000	255100000	212760000	238850000	236520000	238450000
C0NIA9	Uncharacterized protein OS=Ajellomyces capsulatus (strain G186AR / H82 / ATCC MYA-2454 / RMSCC 2432) GN=HCBG_03081 PE=4 SV=1	13	22	100.59	913	0	156.82	0.820667	373040000	336270000	335330000	363590000	357090000	356150000	305670000	394390000	361450000	339720000	372040000	385500000	389970000	359630000	356580000	363040000	320290000	376220000	364540000	351510000
C0NIB1	Uncharacterized protein OS=Ajellomyces capsulatus (strain G186AR / H82 / ATCC MYA-2454 / RMSCC 2432) GN=HCBG_03083 PE=4 SV=1	21	35.9	87.778	777	0	173.47	0.312047	340410000	318080000	333300000	316720000	319420000	306770000	386670000	329680000	332140000	322540000	316220000	339850000	364480000	345240000	361170000	342420000	357360000	340980000	331770000	325420000
C0NIB3	Class E vacuolar protein-sorting machinery protein hse1 OS=Ajellomyces capsulatus (strain G186AR / H82 / ATCC MYA-2454 / RMSCC 2432) GN=HCBG_03085 PE=4 SV=1	10	26.2	67.395	608	0	96.607	0.109127	227240000	215070000	236830000	226960000	167110000	164240000	178570000	240480000	219820000	240050000	222790000	192150000	244040000	204100000	253380000	199250000	216220000	216410000	202610000	208810000
C0NIB5	Uncharacterized protein OS=Ajellomyces capsulatus (strain G186AR / H82 / ATCC MYA-2454 / RMSCC 2432) GN=HCBG_03087 PE=4 SV=1	35	39.5	129.47	1167	0	274.16	0.0891331	917600000	1003300000	876380000	949050000	956270000	903030000	1024000000	1030400000	862440000	904920000	866010000	891400000	986690000	829830000	933280000	844760000	964260000	940830000	958700000	941400000
C0NIB8	Alcohol dehydrogenase OS=Ajellomyces capsulatus (strain G186AR / H82 / ATCC MYA-2454 / RMSCC 2432) GN=HCBG_03090 PE=4 SV=1	9	30.5	53.418	495	0	52.715	0.719476	126220000	107440000	145510000	123160000	136090000	119250000	141820000	154120000	120360000	144980000	144350000	126870000	110930000	168730000	114160000	158500000	122330000	134420000	113200000	126470000
C0NIC0	Uncharacterized protein OS=Ajellomyces capsulatus (strain G186AR / H82 / ATCC MYA-2454 / RMSCC 2432) GN=HCBG_03092 PE=4 SV=1	2	9.8	39.15	367	0	22.217	0.0459556	69649000	72433000	68600000	83528000	85082000	83340000	80588000	141680000	72250000	80944000	77129000	68138000	90649000	62379000	61738000	59157000	66039000	56105000	71586000	68616000
C0NIC1	PH domain-containing protein OS=Ajellomyces capsulatus (strain G186AR / H82 / ATCC MYA-2454 / RMSCC 2432) GN=HCBG_03093 PE=4 SV=1	9	26.1	56.804	528	0	82.295	0.0241261	262160000	277250000	270180000	257150000	328830000	298610000	298460000	345650000	310120000	285940000	327120000	293470000	320100000	259530000	295550000	261720000	289370000	265250000	295120000	300350000
C0NIC7	DUF500 domain-containing protein OS=Ajellomyces capsulatus (strain G186AR / H82 / ATCC MYA-2454 / RMSCC 2432) GN=HCBG_03099 PE=4 SV=1	10	31.8	44.146	409	0	39.002	0.725681	187190000	196840000	214080000	224570000	213760000	235930000	200970000	216560000	211430000	194730000	221030000	235840000	224430000	189140000	202800000	211420000	201770000	211260000	206260000	213700000
C0NID0	Stromal membrane-associated protein OS=Ajellomyces capsulatus (strain G186AR / H82 / ATCC MYA-2454 / RMSCC 2432) GN=HCBG_03102 PE=4 SV=1	3	7	62.402	587	0	34.458	0.979262	172020000	192380000	163580000	137800000	174430000	164340000	146980000	177120000	150260000	187120000	167170000	161940000	132220000	186960000	194950000	144820000	163300000	217540000	153570000	162740000
C0NID1	Peptide methionine sulfoxide reductase msrB OS=Ajellomyces capsulatus (strain G186AR / H82 / ATCC MYA-2454 / RMSCC 2432) GN=HCBG_03103 PE=4 SV=1	7	60.8	16.824	153	0	68.154	0.130992	218770000	218930000	242490000	287020000	325900000	311970000	306120000	210850000	285440000	279010000	253180000	301960000	256910000	220480000	266580000	267710000	220320000	248480000	246080000	219310000
C0NIE1	Phosphoethanolamine OS=Ajellomyces capsulatus (strain G186AR / H82 / ATCC MYA-2454 / RMSCC 2432) GN=HCBG_02198 PE=4 SV=1	9	32.2	49.384	441	0	31.894	0.434496	225700000	228570000	240630000	240410000	226120000	226130000	245450000	221410000	234780000	196480000	208160000	249200000	242350000	199990000	199910000	210120000	218220000	245670000	212280000	239700000
C0NIE4	U3 small nucleolar ribonucleoprotein protein MPP10 OS=Ajellomyces capsulatus (strain G186AR / H82 / ATCC MYA-2454 / RMSCC 2432) GN=HCBG_02201 PE=3 SV=1	8	12.4	77.906	696	0	21.871	0.0997294	70904000	75287000	80210000	75144000	75835000	78717000	91851000	91559000	75483000	79541000	71348000	79984000	62915000	69677000	81106000	61742000	82318000	74243000	60146000	75636000
C0NIF4	Ankyrin repeat protein OS=Ajellomyces capsulatus (strain G186AR / H82 / ATCC MYA-2454 / RMSCC 2432) GN=HCBG_02211 PE=4 SV=1	23	35.3	119.41	1075	0	207.78	0.6515	315000000	257500000	297070000	252190000	287730000	279190000	287720000	309950000	283190000	279780000	285740000	293350000	295700000	301250000	310910000	311180000	335520000	254950000	328670000	267130000
C0NIG0	ATP-binding cassette protein OS=Ajellomyces capsulatus (strain G186AR / H82 / ATCC MYA-2454 / RMSCC 2432) GN=HCBG_02217 PE=4 SV=1	15	29.8	83.07	751	0	67.463	0.199076	217000000	208680000	250190000	238690000	240460000	247180000	219200000	187300000	263760000	277000000	221770000	307370000	268600000	200960000	195060000	215990000	218600000	253790000	203430000	237950000
C0NIG5	Protein transporter SEC13 OS=Ajellomyces capsulatus (strain G186AR / H82 / ATCC MYA-2454 / RMSCC 2432) GN=HCBG_02222 PE=4 SV=1	12	47.6	34.639	315	0	132.29	0.29888	1434300000	1340200000	1307500000	1515900000	1418100000	1365600000	1502200000	1487300000	1419800000	1363900000	1469400000	1321300000	1336600000	1220400000	1426200000	1432600000	1490600000	1469700000	1439500000	1449700000
C0NIG8	Uncharacterized protein OS=Ajellomyces capsulatus (strain G186AR / H82 / ATCC MYA-2454 / RMSCC 2432) GN=HCBG_02225 PE=4 SV=1	16	41.9	63.199	577	0	203.8	0.00190318	483010000	443720000	455850000	454650000	542440000	519760000	482910000	548510000	570790000	476600000	539840000	498370000	450580000	461080000	432690000	456300000	430110000	479210000	470960000	477370000
C0NIH0	Dipeptidyl peptidase III OS=Ajellomyces capsulatus (strain G186AR / H82 / ATCC MYA-2454 / RMSCC 2432) GN=HCBG_02227 PE=4 SV=1	24	51.6	79.062	706	0	217.3	0.100089	912080000	818370000	876110000	850380000	991110000	938830000	870220000	885810000	801160000	839320000	866850000	878260000	1127800000	806870000	881590000	848850000	920280000	1079900000	981000000	1002900000
C0NIH3	Branched-chain-amino-acid aminotransferase OS=Ajellomyces capsulatus (strain G186AR / H82 / ATCC MYA-2454 / RMSCC 2432) GN=HCBG_02230 PE=3 SV=1	14	50.6	46.032	413	0	287.03	0.396506	1379100000	1156100000	1256100000	1358900000	1515600000	1415800000	1265400000	1486500000	1375500000	1337300000	1236300000	1454800000	1713900000	1327300000	1454600000	1259200000	1378100000	1387500000	1259200000	1242200000
C0NIH5	Casein kinase II subunit beta OS=Ajellomyces capsulatus (strain G186AR / H82 / ATCC MYA-2454 / RMSCC 2432) GN=HCBG_02232 PE=3 SV=1	3	14.7	40.947	367	0	74.814	0.228641	106980000	109090000	113790000	131540000	155590000	172450000	145520000	99931000	149340000	147020000	129240000	145840000	147820000	143190000	102950000	97324000	150400000	144100000	126960000	133430000
C0NII0	Uncharacterized protein OS=Ajellomyces capsulatus (strain G186AR / H82 / ATCC MYA-2454 / RMSCC 2432) GN=HCBG_02237 PE=3 SV=1	8	77	13.269	122	0	63.069	0.197938	810390000	709200000	765050000	797840000	799340000	750150000	926900000	580820000	884620000	846220000	767830000	914780000	834260000	849060000	858630000	958050000	1003600000	768180000	954260000	844450000
C0NII1	RNA recognition domain-containing protein-containing protein OS=Ajellomyces capsulatus (strain G186AR / H82 / ATCC MYA-2454 / RMSCC 2432) GN=HCBG_02238 PE=4 SV=1	17	28.9	83.114	740	0	61.581	0.557767	268010000	242840000	212600000	227850000	234090000	230750000	288990000	297200000	252730000	248360000	241780000	250960000	209690000	254870000	218440000	260740000	268810000	233090000	230170000	259310000
C0NII3	Uncharacterized protein OS=Ajellomyces capsulatus (strain G186AR / H82 / ATCC MYA-2454 / RMSCC 2432) GN=HCBG_02240 PE=4 SV=1	11	28.2	74.326	664	0	78.414	0.0247867	244920000	239280000	239340000	247940000	257920000	263490000	271530000	192750000	262510000	258920000	259210000	262980000	227970000	219860000	216890000	214960000	228200000	224260000	223110000	199900000
C0NIJ0	Uncharacterized protein OS=Ajellomyces capsulatus (strain G186AR / H82 / ATCC MYA-2454 / RMSCC 2432) GN=HCBG_02247 PE=4 SV=1	3	30.6	6.9499	62	0	28.634	0.947444	260220000	492360000	523340000	329230000	463310000	445740000	317360000	381500000	369080000	311850000	642830000	481820000	341560000	459610000	399570000	442190000	374690000	490780000	363830000	326830000
C0NIJ3	Ribosomal biogenesis protein Gar2 OS=Ajellomyces capsulatus (strain G186AR / H82 / ATCC MYA-2454 / RMSCC 2432) GN=HCBG_02250 PE=4 SV=1	12	27.7	58.099	530	0	31.879	0.121689	209310000	227040000	176160000	221430000	191150000	192340000	211270000	207550000	175670000	192080000	210170000	200380000	165580000	187480000	186560000	185090000	196820000	195640000	212000000	219170000
C0NIK9	Uncharacterized protein OS=Ajellomyces capsulatus (strain G186AR / H82 / ATCC MYA-2454 / RMSCC 2432) GN=HCBG_02266 PE=4 SV=1	10	13	122.52	1105	0	23.562	0.704661	68572000	69513000	83527000	84210000	86640000	71592000	78923000	84747000	70932000	85423000	84923000	72020000	86385000	85120000	88168000	73063000	81566000	62762000	76742000	83267000
C0NIL8	Homoserine kinase OS=Ajellomyces capsulatus (strain G186AR / H82 / ATCC MYA-2454 / RMSCC 2432) GN=HCBG_02275 PE=3 SV=1	12	48.3	37.974	350	0	122.11	0.09881	447330000	464230000	401470000	428230000	503770000	434970000	467350000	469810000	466240000	492040000	479350000	410690000	464430000	398870000	386190000	352080000	464080000	373190000	449440000	396990000
C0NIM2	Uncharacterized protein OS=Ajellomyces capsulatus (strain G186AR / H82 / ATCC MYA-2454 / RMSCC 2432) GN=HCBG_02279 PE=4 SV=1	11	68	25.503	225	0	323.31	0.0965494	1542100000	1317900000	1685800000	1431700000	1577400000	1390500000	1481200000	1189500000	1621600000	1587300000	1748300000	1650400000	1479500000	1671700000	1314500000	1575100000	1774200000	1852300000	1443000000	1719500000
C0NIM4	Glutamate dehydrogenase OS=Ajellomyces capsulatus (strain G186AR / H82 / ATCC MYA-2454 / RMSCC 2432) GN=HCBG_02281 PE=3 SV=1	22	68.5	50.35	460	0	323.31	2.4888e-05	1447400000	1496400000	1271600000	1426400000	1345400000	1534500000	1459000000	1407200000	1417200000	1333300000	1285000000	1408000000	1302500000	1089400000	1138000000	1135900000	1085800000	1150500000	1113100000	1053700000
C0NIM9	Ribonucleoside-diphosphate reductase OS=Ajellomyces capsulatus (strain G186AR / H82 / ATCC MYA-2454 / RMSCC 2432) GN=HCBG_02286 PE=3 SV=1	35	52.4	98.55	881	0	323.31	2.11367e-05	2495000000	2274300000	2300500000	2521400000	2516800000	2649000000	2499100000	2255600000	2522000000	2372700000	2353600000	2551200000	1967900000	2024200000	2048500000	1899100000	2156900000	2100400000	2072000000	1903500000
C0NIN0	Uncharacterized protein OS=Ajellomyces capsulatus (strain G186AR / H82 / ATCC MYA-2454 / RMSCC 2432) GN=HCBG_02287 PE=4 SV=1	3	21	14.478	143	0	20.072	0.00017032	417570000	494630000	579720000	247430000	431190000	520430000	360400000	423450000	399370000	364410000	394690000	239680000	217060000	211560000	310350000	293000000	159240000	136200000	195390000	168240000
C0NIN6	ABC1 family protein OS=Ajellomyces capsulatus (strain G186AR / H82 / ATCC MYA-2454 / RMSCC 2432) GN=HCBG_02293 PE=4 SV=1	16	37.1	70.65	617	0	135.84	0.824272	244960000	246030000	223460000	241770000	225490000	220390000	262640000	215330000	224340000	266190000	217840000	233840000	192090000	225780000	243290000	227870000	245040000	192900000	249900000	241980000
C0NIP0	Cytochrome b-c1 complex subunit 7 OS=Ajellomyces capsulatus (strain G186AR / H82 / ATCC MYA-2454 / RMSCC 2432) GN=HCBG_02297 PE=3 SV=1	6	67.2	14.434	122	0	118.87	0.547144	1295000000	1296900000	1330800000	1201500000	1193400000	1236500000	1136000000	1892500000	1166000000	1343200000	1193700000	1379600000	1478800000	1476100000	1320100000	1277200000	1379700000	1436900000	1409400000	1539000000
C0NIP3	GPI-anchored cell wall organization protein Ecm33 OS=Ajellomyces capsulatus (strain G186AR / H82 / ATCC MYA-2454 / RMSCC 2432) GN=HCBG_02300 PE=4 SV=1	11	36	40.528	386	0	122.85	0.240702	5009100000	4872500000	5058000000	4229400000	4206200000	4220100000	5184600000	5633300000	3977400000	4936300000	4368100000	4192000000	4325400000	4339000000	4424700000	3831500000	4418900000	4218400000	4571600000	4210200000
C0NIP4	N-glycosyl-transferase OS=Ajellomyces capsulatus (strain G186AR / H82 / ATCC MYA-2454 / RMSCC 2432) GN=HCBG_02301 PE=4 SV=1	10	31.3	44.355	393	0	136.39	0.153432	368890000	376230000	410390000	429120000	471200000	456070000	350290000	503790000	433340000	435390000	459890000	444250000	509930000	444260000	412480000	452500000	465030000	576860000	431560000	473370000
C0NIP7	Peroxisomal-coenzyme A synthetase OS=Ajellomyces capsulatus (strain G186AR / H82 / ATCC MYA-2454 / RMSCC 2432) GN=HCBG_02304 PE=4 SV=1	12	27.3	56.095	513	0	61.916	0.918252	448270000	460260000	479280000	482390000	476210000	422940000	498380000	468530000	432000000	484940000	429570000	473690000	451560000	444200000	454900000	516270000	455180000	487700000	459160000	482670000
C0NIP9	SUMO-conjugating enzyme OS=Ajellomyces capsulatus (strain G186AR / H82 / ATCC MYA-2454 / RMSCC 2432) GN=HCBG_02306 PE=3 SV=1	5	28.7	17.958	157	0	9.7624	0.817619	214600000	185010000	188710000	214670000	147500000	204520000	183990000	190070000	168370000	200050000	169250000	227530000	185790000	131710000	202660000	244370000	206940000	175210000	236030000	198880000
C0NIQ0	Asparagine synthetase OS=Ajellomyces capsulatus (strain G186AR / H82 / ATCC MYA-2454 / RMSCC 2432) GN=HCBG_02307 PE=4 SV=1	26	59	63.788	568	0	174.87	0.00485809	1286200000	1231000000	1267100000	1334900000	1296600000	1508700000	1315600000	1329900000	1404900000	1251300000	1313500000	1381700000	1293600000	1078300000	1081600000	1123000000	1190600000	1278600000	1080300000	1141500000
C0NIQ1	Outer mitochondrial membrane protein porin OS=Ajellomyces capsulatus (strain G186AR / H82 / ATCC MYA-2454 / RMSCC 2432) GN=HCBG_02308 PE=4 SV=1	19	75.7	30.243	284	0	287.79	0.329401	12958000000	13319000000	13622000000	12848000000	13161000000	13076000000	12877000000	13557000000	13333000000	13389000000	13660000000	12347000000	14178000000	12640000000	13406000000	12625000000	13719000000	14379000000	13900000000	13315000000
C0NIQ4	Methionine aminopeptidase 2-1 OS=Ajellomyces capsulatus (strain G186AR / H82 / ATCC MYA-2454 / RMSCC 2432) GN=HCBG_02311 PE=3 SV=1	10	31.2	49.467	448	0	54.005	0.136606	381250000	362120000	359060000	328090000	402330000	373230000	385990000	417650000	299710000	393060000	346920000	317150000	438410000	375630000	386990000	331180000	395460000	384900000	371190000	352140000
C0NIR0	Uncharacterized protein OS=Ajellomyces capsulatus (strain G186AR / H82 / ATCC MYA-2454 / RMSCC 2432) GN=HCBG_02317 PE=4 SV=1	8	34.2	34.973	313	0	62.474	0.886808	344760000	373950000	410210000	347140000	455410000	397260000	389860000	336670000	349960000	399350000	392080000	506450000	334950000	514770000	362230000	374600000	389120000	477360000	363890000	356560000
C0NIR1	MSP domain-containing protein OS=Ajellomyces capsulatus (strain G186AR / H82 / ATCC MYA-2454 / RMSCC 2432) GN=HCBG_02318 PE=4 SV=1	19	73.9	32.275	295	0	323.31	0.0396623	2136400000	2069700000	2186700000	2264600000	2492100000	2541400000	2355200000	2160700000	2229100000	2154000000	2283700000	2577400000	2309300000	2157400000	2099100000	2134200000	1965000000	2232200000	2053100000	2099200000
C0NIS8	Cytochrome b2 OS=Ajellomyces capsulatus (strain G186AR / H82 / ATCC MYA-2454 / RMSCC 2432) GN=HCBG_02335 PE=4 SV=1	9	25.8	55.854	511	0	65.509	0.108015	117180000	96640000	103680000	100150000	88564000	95213000	100800000	72133000	102370000	103150000	92853000	98207000	79679000	79077000	106540000	82345000	86186000	91472000	92661000	98695000
C0NIS9	Uncharacterized protein OS=Ajellomyces capsulatus (strain G186AR / H82 / ATCC MYA-2454 / RMSCC 2432) GN=HCBG_02336 PE=4 SV=1	6	23.1	33.285	299	0	56.002	0.926814	79393000	113380000	102790000	94107000	77008000	108130000	113140000	100320000	89209000	93747000	111610000	115250000	77054000	86767000	102480000	107350000	96151000	81165000	87163000	120350000
C0NIT1	Nuclear envelope protein OS=Ajellomyces capsulatus (strain G186AR / H82 / ATCC MYA-2454 / RMSCC 2432) GN=HCBG_02338 PE=4 SV=1	17	31.8	75.113	673	0	88.233	0.532317	260970000	284940000	267990000	261110000	275150000	231420000	260340000	263210000	258700000	258430000	282600000	249620000	244560000	225210000	288480000	243770000	240120000	242030000	227000000	281630000
C0NIT2	SNARE domain-containing protein OS=Ajellomyces capsulatus (strain G186AR / H82 / ATCC MYA-2454 / RMSCC 2432) GN=HCBG_02339 PE=3 SV=1	8	40.4	30.782	270	0	176.88	0.645613	309940000	374370000	344840000	282960000	272130000	377330000	359130000	313460000	322770000	205860000	329390000	326320000	260060000	327330000	270100000	326950000	313820000	308490000	304250000	387330000
C0NIT4	Diphosphomevalonate decarboxylase OS=Ajellomyces capsulatus (strain G186AR / H82 / ATCC MYA-2454 / RMSCC 2432) GN=HCBG_02341 PE=4 SV=1	23	70.9	43.347	406	0	274.89	0.588415	1052700000	1144100000	981390000	1028000000	1072300000	966710000	1028800000	1125100000	1016800000	1016600000	1001300000	1067000000	1117600000	1067200000	1074000000	1172700000	1002600000	1295100000	1058800000	1002900000
C0NIT5	Elongator complex protein 1 OS=Ajellomyces capsulatus (strain G186AR / H82 / ATCC MYA-2454 / RMSCC 2432) GN=HCBG_02342 PE=3 SV=1	18	23.6	147.72	1326	0	97.027	0.698053	124940000	164850000	117950000	145670000	168690000	134350000	139090000	155450000	131660000	140870000	144080000	157010000	133270000	125030000	143640000	155930000	158260000	138750000	146750000	152360000
C0NIT7	ATP-dependent RNA helicase DOB1 OS=Ajellomyces capsulatus (strain G186AR / H82 / ATCC MYA-2454 / RMSCC 2432) GN=HCBG_02344 PE=4 SV=1	28	33.2	122.77	1081	0	109.25	0.463023	476930000	458770000	479930000	481270000	444750000	491830000	453930000	498430000	476640000	479810000	454740000	444930000	505040000	458080000	520180000	481310000	496440000	455240000	482640000	498900000
C0NIU2	Ornithine carbamoyltransferase OS=Ajellomyces capsulatus (strain G186AR / H82 / ATCC MYA-2454 / RMSCC 2432) GN=HCBG_02349 PE=3 SV=1	6	20.9	39.004	359	0	96.859	0.179724	199190000	190110000	212930000	177640000	183490000	215910000	216060000	190300000	202870000	208210000	192240000	212970000	227070000	225140000	204840000	220410000	223190000	191440000	207230000	203040000
C0NIU4	Acetolactate synthase OS=Ajellomyces capsulatus (strain G186AR / H82 / ATCC MYA-2454 / RMSCC 2432) GN=HCBG_02351 PE=4 SV=1	18	78	36.191	336	0	323.31	4.34608e-05	1718400000	1446500000	1493400000	1728300000	1943000000	1994900000	1839200000	1873000000	1864500000	1640800000	1663200000	1789600000	1446100000	1445900000	1174200000	1297100000	1486200000	1513200000	1377600000	1542600000
C0NIU5	KH domain-containing protein OS=Ajellomyces capsulatus (strain G186AR / H82 / ATCC MYA-2454 / RMSCC 2432) GN=HCBG_02352 PE=4 SV=1	16	36.9	54.795	504	0	175.13	0.38343	1105200000	1155300000	1226300000	1041600000	1135100000	1076000000	984640000	1076800000	1109300000	979710000	1162900000	1106700000	1038200000	1142200000	1024700000	1069200000	1032300000	1086200000	958320000	1063200000
C0NIU8	37S ribosomal protein S25, mitochondrial OS=Ajellomyces capsulatus (strain G186AR / H82 / ATCC MYA-2454 / RMSCC 2432) GN=HCBG_02355 PE=4 SV=1	10	34.3	31.671	277	0	44.19	0.205508	224300000	191130000	238420000	261260000	264310000	265260000	215020000	200490000	289430000	211620000	230080000	262980000	257680000	263730000	301320000	284580000	226570000	271730000	256890000	276550000
C0NIW2	Ubiquitin conjugation factor E4 OS=Ajellomyces capsulatus (strain G186AR / H82 / ATCC MYA-2454 / RMSCC 2432) GN=HCBG_02369 PE=4 SV=1	18	19.6	123.77	1083	0	182.15	0.369926	235480000	202980000	263760000	210870000	158160000	185670000	222990000	210880000	211050000	197760000	195710000	234220000	170630000	264540000	196280000	186720000	215480000	166270000	206660000	164100000
C0NIW4	Cobalamin-independent methionine synthase MetH/D OS=Ajellomyces capsulatus (strain G186AR / H82 / ATCC MYA-2454 / RMSCC 2432) GN=HCBG_02371 PE=3 SV=1	56	73.1	87.089	774	0	323.31	6.00145e-07	16953000000	17204000000	17208000000	16756000000	18377000000	17982000000	18524000000	17995000000	17133000000	16755000000	16298000000	18029000000	22635000000	19684000000	19809000000	20727000000	21125000000	20478000000	21102000000	20463000000
C0NIW6	DNA methyltransferase 1-associated protein DMAP1 OS=Ajellomyces capsulatus (strain G186AR / H82 / ATCC MYA-2454 / RMSCC 2432) GN=HCBG_02373 PE=4 SV=1	8	15.5	68.505	613	0	30.645	0.422825	84240000	72317000	72709000	87061000	75006000	74323000	77291000	72571000	64348000	78381000	77340000	64255000	70987000	77139000	81400000	77035000	69121000	79291000	83516000	75796000
C0NIW7	ERP1 protein OS=Ajellomyces capsulatus (strain G186AR / H82 / ATCC MYA-2454 / RMSCC 2432) GN=HCBG_02374 PE=3 SV=1	9	50.7	25.835	227	0	59.534	0.399069	437720000	488390000	498450000	461280000	565190000	496340000	442300000	434980000	481620000	499080000	486030000	437970000	465340000	390370000	487330000	435100000	480210000	438680000	411590000	424100000
C0NIX2	Rho GTPase Rho1 OS=Ajellomyces capsulatus (strain G186AR / H82 / ATCC MYA-2454 / RMSCC 2432) GN=HCBG_02379 PE=4 SV=1	12	78.1	21.593	192	0	216.83	0.00207816	5524900000	5086600000	5611200000	5381200000	5390000000	5658000000	5034100000	5369900000	5209100000	5226400000	4827700000	5354500000	4505000000	4988600000	4969400000	4689400000	4233400000	5000100000	4735800000	4555600000
C0NIX3	KOW domain-containing protein domain-containing protein OS=Ajellomyces capsulatus (strain G186AR / H82 / ATCC MYA-2454 / RMSCC 2432) GN=HCBG_02380 PE=4 SV=1	9	36.9	41.382	355	0	154.66	0.931595	195010000	242100000	207040000	223930000	193910000	209180000	229590000	275440000	208420000	232400000	192530000	238260000	246820000	227890000	203870000	228090000	205000000	209240000	221360000	229390000
C0NIX5	Casein kinase I OS=Ajellomyces capsulatus (strain G186AR / H82 / ATCC MYA-2454 / RMSCC 2432) GN=HCBG_02382 PE=3 SV=1	16	39.4	52.581	472	0	217.44	0.0985587	450990000	427070000	482830000	407920000	448630000	447940000	458800000	497090000	464830000	488430000	490820000	449910000	482200000	540640000	465280000	466820000	539090000	473630000	514090000	469520000
C0NIX7	ATP-dependent RNA helicase DHH1 OS=Ajellomyces capsulatus (strain G186AR / H82 / ATCC MYA-2454 / RMSCC 2432) GN=HCBG_03107 PE=3 SV=1	25	57.7	57.489	511	0	323.31	0.379553	1896600000	1810900000	2090600000	1883900000	1621400000	1709200000	1946700000	1660000000	1869300000	2103000000	1923200000	1723300000	1713900000	2003100000	1838000000	1827000000	1949800000	1577800000	1918100000	1803100000
C0NIY0	DnaJ and TPR domain-containing protein OS=Ajellomyces capsulatus (strain G186AR / H82 / ATCC MYA-2454 / RMSCC 2432) GN=HCBG_03110 PE=4 SV=1	17	41.5	58.292	525	0	261.49	0.000149323	648660000	642090000	696130000	663200000	706120000	732900000	673460000	940200000	702390000	632620000	716350000	686800000	578930000	518540000	497200000	522060000	557100000	607240000	515400000	587650000
C0NIY1	Protein-L-isoaspartate O-methyltransferase OS=Ajellomyces capsulatus (strain G186AR / H82 / ATCC MYA-2454 / RMSCC 2432) GN=HCBG_03111 PE=3 SV=1	5	36.6	25.956	243	0	41.697	0.000187087	172400000	179970000	165580000	160820000	178580000	172800000	185810000	177370000	188930000	206210000	185010000	179550000	226370000	190150000	251100000	196480000	218670000	248330000	226670000	219290000
C0NIY3	Condensin complex subunit 1 OS=Ajellomyces capsulatus (strain G186AR / H82 / ATCC MYA-2454 / RMSCC 2432) GN=HCBG_03113 PE=3 SV=1	25	29.7	135.56	1207	0	89.03	0.00220238	242750000	197250000	234900000	235350000	248500000	221560000	258260000	245210000	229740000	241990000	255110000	244310000	199900000	204610000	189440000	167730000	236800000	223240000	196300000	224310000
C0NIY5	Zinc finger protein OS=Ajellomyces capsulatus (strain G186AR / H82 / ATCC MYA-2454 / RMSCC 2432) GN=HCBG_03115 PE=4 SV=1	10	48.9	39.119	354	0	34.378	0.50408	207370000	193520000	212960000	217510000	187120000	188860000	202040000	207180000	196560000	214700000	183520000	214770000	186160000	218450000	192870000	204150000	196360000	197530000	205610000	158650000
C0NIY6	Bromeodomain-containing protein OS=Ajellomyces capsulatus (strain G186AR / H82 / ATCC MYA-2454 / RMSCC 2432) GN=HCBG_03116 PE=4 SV=1	12	16.1	111.2	974	0	71.447	0.514735	87997000	141930000	103740000	112320000	96018000	116110000	98609000	134990000	105460000	84729000	107660000	98605000	100390000	94474000	92162000	108790000	100790000	92272000	87719000	110210000
C0NIY7	Uncharacterized protein OS=Ajellomyces capsulatus (strain G186AR / H82 / ATCC MYA-2454 / RMSCC 2432) GN=HCBG_03117 PE=4 SV=1	18	53.7	67.041	626	0	180.7	0.0421572	509070000	561670000	537530000	548800000	542880000	504270000	508890000	577660000	525730000	532140000	475660000	504360000	486980000	508170000	488710000	462030000	429750000	521800000	506480000	453280000
C0NIY9	Uncharacterized protein OS=Ajellomyces capsulatus (strain G186AR / H82 / ATCC MYA-2454 / RMSCC 2432) GN=HCBG_03119 PE=4 SV=1	14	26.1	83.569	758	0	73.963	4.71209e-05	137800000	151740000	157390000	155060000	177780000	184680000	157930000	167280000	144280000	166970000	154820000	158210000	99714000	120500000	124300000	128910000	126140000	134480000	117180000	140160000
C0NIZ0	DEAD_2 domain-containing protein OS=Ajellomyces capsulatus (strain G186AR / H82 / ATCC MYA-2454 / RMSCC 2432) GN=HCBG_03120 PE=3 SV=1	10	15.5	52.832	471	0	217.07	0.0299254	4618500000	5191000000	5246100000	5699200000	5146100000	5786300000	5092500000	4699700000	5548000000	5605200000	6075200000	5840600000	5579800000	5628800000	5337300000	5404700000	5890100000	6274800000	5434900000	6110300000
C0NIZ2	Uncharacterized protein OS=Ajellomyces capsulatus (strain G186AR / H82 / ATCC MYA-2454 / RMSCC 2432) GN=HCBG_03122 PE=4 SV=1	18	13.2	206.28	1815	0	32.608	0.194366	98491000	114100000	101920000	106910000	122050000	104070000	105510000	97626000	107470000	87696000	102590000	126770000	102410000	83413000	94273000	104040000	107230000	138030000	112350000	112710000
C0NIZ7	Nicotinate-nucleotide pyrophosphorylase [carboxylating] OS=Ajellomyces capsulatus (strain G186AR / H82 / ATCC MYA-2454 / RMSCC 2432) GN=HCBG_03127 PE=3 SV=1	13	57.1	33.109	312	0	323.31	0.0449699	2522100000	2246700000	2699300000	2494100000	2657500000	2572100000	2788900000	2422900000	2639500000	2544300000	2399400000	2366500000	2610200000	2287700000	2207700000	2289400000	2424100000	2176200000	2283500000	2143500000
C0NJ03	Anucleate primary sterigmata protein B OS=Ajellomyces capsulatus (strain G186AR / H82 / ATCC MYA-2454 / RMSCC 2432) GN=HCBG_03133 PE=4 SV=1	13	6.7	214.32	1931	0	20.794	0.449607	344980000	365860000	310850000	306110000	247900000	330280000	364640000	375810000	308950000	285340000	311660000	278340000	328320000	328370000	334530000	419280000	264670000	282300000	319700000	383110000
C0NJ13	Trehalose-phosphatase OS=Ajellomyces capsulatus (strain G186AR / H82 / ATCC MYA-2454 / RMSCC 2432) GN=HCBG_03143 PE=4 SV=1	20	31.3	103.88	922	0	97.854	0.101489	188400000	188460000	195560000	231000000	160090000	229460000	191570000	186890000	206890000	220110000	223040000	223020000	215960000	201190000	195020000	195850000	219900000	234350000	206810000	240570000
C0NJ15	Uncharacterized protein OS=Ajellomyces capsulatus (strain G186AR / H82 / ATCC MYA-2454 / RMSCC 2432) GN=HCBG_03145 PE=4 SV=1	6	17.7	46.059	424	0	148.02	0.000189018	127890000	126440000	115510000	108670000	102490000	117070000	106260000	128590000	108300000	123070000	108600000	123980000	88694000	79655000	76599000	93686000	101940000	88729000	103870000	87255000
C0NJ22	Uncharacterized protein OS=Ajellomyces capsulatus (strain G186AR / H82 / ATCC MYA-2454 / RMSCC 2432) GN=HCBG_03152 PE=4 SV=1	9	17.1	77.41	708	0.00032446	5.9348	0.926568	52602000	67230000	58243000	79118000	53945000	71948000	46734000	69938000	61626000	60270000	69617000	68168000	58828000	62121000	72058000	52052000	64510000	53129000	59918000	67060000
C0NJ23	Exosome complex exonuclease RRP4 OS=Ajellomyces capsulatus (strain G186AR / H82 / ATCC MYA-2454 / RMSCC 2432) GN=HCBG_03153 PE=4 SV=1	8	26.6	40.027	372	0	68.322	0.347268	160880000	137570000	172570000	159620000	166010000	123430000	170310000	264710000	170830000	182460000	201290000	160890000	234870000	188640000	191290000	142580000	198500000	245290000	181040000	214770000
C0NJ24	Oxysterol-binding protein OS=Ajellomyces capsulatus (strain G186AR / H82 / ATCC MYA-2454 / RMSCC 2432) GN=HCBG_03154 PE=4 SV=1	12	17.9	108.86	980	0	43.524	0.614064	99851000	102740000	116110000	106730000	97067000	107670000	107190000	135140000	113970000	90570000	112510000	119820000	112780000	117450000	73317000	95851000	109640000	88146000	106840000	88495000
C0NJ27	Transcription elongation factor spt6 OS=Ajellomyces capsulatus (strain G186AR / H82 / ATCC MYA-2454 / RMSCC 2432) GN=HCBG_03157 PE=4 SV=1	41	35.7	164.02	1427	0	220.41	0.523427	877740000	876740000	874020000	856410000	831900000	870230000	760920000	902590000	887480000	863340000	842760000	876860000	920200000	873010000	829720000	782250000	792160000	861620000	830450000	819160000
C0NJ29	MAP kinase OS=Ajellomyces capsulatus (strain G186AR / H82 / ATCC MYA-2454 / RMSCC 2432) GN=HCBG_03159 PE=3 SV=1	6	15.5	56.3	523	0	31.707	0.877502	75611000	82143000	94000000	103180000	99730000	78621000	95758000	79172000	105740000	100630000	96045000	82678000	98839000	100190000	79745000	79229000	105630000	79739000	78261000	107230000
C0NJ30	IFRD domain-containing protein OS=Ajellomyces capsulatus (strain G186AR / H82 / ATCC MYA-2454 / RMSCC 2432) GN=HCBG_03160 PE=4 SV=1	9	23.9	55.338	502	0	90.185	0.00835728	150390000	174610000	148290000	137960000	191740000	186250000	158320000	139230000	158230000	161180000	159980000	171610000	207070000	201490000	184400000	197610000	172970000	172420000	187680000	197150000
C0NJ33	Nuclear and cytoplasmic polyadenylated RNA-binding protein pub1 OS=Ajellomyces capsulatus (strain G186AR / H82 / ATCC MYA-2454 / RMSCC 2432) GN=HCBG_03163 PE=4 SV=1	8	35.9	31.395	290	0	252.56	0.100675	1776200000	1758700000	2135000000	2082200000	2063300000	1931300000	2003500000	2184700000	1745700000	1920900000	1956000000	1816100000	1888800000	2246900000	2108200000	2061900000	2332900000	1908500000	2157900000	2206600000
C0NJ38	37S ribosomal protein Mrp17 OS=Ajellomyces capsulatus (strain G186AR / H82 / ATCC MYA-2454 / RMSCC 2432) GN=HCBG_03168 PE=4 SV=1	7	52.3	14.929	132	0	43.508	0.303169	172260000	170720000	159390000	194250000	207160000	178950000	188240000	210230000	205040000	187420000	179210000	187390000	215420000	189440000	172990000	199340000	189730000	211050000	151770000	137140000
C0NJ41	Glycine cleavage system H protein OS=Ajellomyces capsulatus (strain G186AR / H82 / ATCC MYA-2454 / RMSCC 2432) GN=HCBG_03171 PE=3 SV=1	7	35.6	19.49	180	0	127.43	0.0195307	1143900000	1356500000	1006900000	897200000	1085400000	1063500000	1003200000	1094200000	1150600000	1200600000	1431700000	966110000	1626200000	1193300000	1459900000	1225000000	1514100000	1826300000	1214500000	1501300000
C0NJ49	Superoxide dismutase OS=Ajellomyces capsulatus (strain G186AR / H82 / ATCC MYA-2454 / RMSCC 2432) GN=HCBG_03179 PE=3 SV=1	10	53.1	23.814	211	0	146.51	0.109998	2185700000	2055400000	2206100000	2423800000	2883400000	2694000000	2612500000	2122000000	2441900000	2514600000	2527000000	2713900000	3080800000	2626900000	2390300000	2408500000	2500200000	2670200000	2434200000	2820900000
C0NJ52	Guanosine-diphosphatase OS=Ajellomyces capsulatus (strain G186AR / H82 / ATCC MYA-2454 / RMSCC 2432) GN=HCBG_03182 PE=3 SV=1	10	27.6	54.027	496	0	50.735	1.7047e-07	165130000	154910000	158710000	189720000	216030000	195840000	213130000	223010000	171810000	168730000	193330000	177670000	134870000	127450000	129460000	132970000	140860000	142160000	119970000	139980000
C0NJ53	Uncharacterized protein OS=Ajellomyces capsulatus (strain G186AR / H82 / ATCC MYA-2454 / RMSCC 2432) GN=HCBG_03183 PE=4 SV=1	4	16.9	29.536	261	0	8.3854	0.531867	75885000	76176000	72264000	70713000	64233000	56544000	74809000	60577000	61685000	74857000	70926000	76780000	59329000	77198000	65760000	79277000	59255000	53443000	64997000	87679000
C0NJ54	Elongation factor Tu OS=Ajellomyces capsulatus (strain G186AR / H82 / ATCC MYA-2454 / RMSCC 2432) GN=HCBG_03184 PE=3 SV=1	35	71.4	48.504	441	0	323.31	0.735426	11789000000	11303000000	11677000000	11977000000	12440000000	11478000000	12204000000	11048000000	12047000000	11403000000	11945000000	12041000000	11749000000	12516000000	11647000000	11465000000	11905000000	12661000000	12049000000	11808000000
C0NJ56	Uncharacterized protein OS=Ajellomyces capsulatus (strain G186AR / H82 / ATCC MYA-2454 / RMSCC 2432) GN=HCBG_03186 PE=4 SV=1	6	30.9	44.836	405	0	136.6	0.190227	656110000	590340000	604990000	699020000	750170000	750210000	577470000	668780000	628240000	656230000	634530000	691390000	645170000	525560000	511910000	651870000	603760000	661290000	500740000	604790000
C0NJ57	Protein SEY1 OS=Ajellomyces capsulatus (strain G186AR / H82 / ATCC MYA-2454 / RMSCC 2432) GN=SEY1 PE=3 SV=1	23	37.9	98.71	873	0	323.31	0.0710501	385300000	416910000	406020000	323030000	346530000	367230000	354210000	398310000	302210000	299900000	360990000	350500000	359480000	369990000	309930000	354580000	333200000	319010000	333350000	328560000
C0NJ60	Vacuolar ATP synthase subunit H OS=Ajellomyces capsulatus (strain G186AR / H82 / ATCC MYA-2454 / RMSCC 2432) GN=HCBG_03190 PE=4 SV=1	20	59.6	53.591	478	0	225.94	0.0116155	683970000	726760000	695740000	672460000	723250000	727540000	781880000	772310000	616540000	694440000	702590000	726100000	664700000	718210000	698540000	758990000	665040000	631930000	633370000	669590000
C0NJ61	Uncharacterized protein OS=Ajellomyces capsulatus (strain G186AR / H82 / ATCC MYA-2454 / RMSCC 2432) GN=HCBG_03191 PE=4 SV=1	7	10.5	97.033	866	0	41.764	0.0835155	74276000	65655000	64822000	62115000	75569000	85393000	71834000	67395000	67381000	69318000	55191000	60398000	68483000	72125000	71215000	73928000	61863000	75276000	71875000	69379000
C0NJ62	Ankyrin repeat protein OS=Ajellomyces capsulatus (strain G186AR / H82 / ATCC MYA-2454 / RMSCC 2432) GN=HCBG_03192 PE=4 SV=1	14	82.7	25.805	237	0	134.23	0.958677	617930000	555710000	576730000	534290000	618200000	588180000	554440000	576340000	557480000	522420000	615880000	579710000	587140000	560390000	550240000	584370000	548840000	618130000	540340000	587560000
C0NJ65	Nucleoporin nup44 OS=Ajellomyces capsulatus (strain G186AR / H82 / ATCC MYA-2454 / RMSCC 2432) GN=HCBG_03195 PE=4 SV=1	10	21.6	51.182	467	0	56.288	0.864938	163000000	185740000	170600000	188790000	146080000	176690000	172380000	218940000	178450000	168080000	160390000	179610000	167470000	165410000	153350000	172300000	170910000	195950000	140500000	177540000
C0NJ66	Transcription factor iws1 OS=Ajellomyces capsulatus (strain G186AR / H82 / ATCC MYA-2454 / RMSCC 2432) GN=HCBG_03196 PE=4 SV=1	12	34.8	51.518	454	0	121.05	0.607554	361970000	408020000	377570000	365220000	429660000	390730000	382670000	449520000	366720000	399570000	423070000	389110000	465090000	362760000	389570000	325920000	395200000	412060000	401410000	391540000
C0NJ67	Mitochondrial hypoxia responsive domain-containing protein OS=Ajellomyces capsulatus (strain G186AR / H82 / ATCC MYA-2454 / RMSCC 2432) GN=HCBG_03197 PE=4 SV=1	6	36	26.633	239	0	86.195	6.31021e-07	96582000	161820000	112990000	146230000	167560000	115160000	133780000	68357000	129570000	93179000	103450000	108440000	439470000	358880000	329930000	358380000	283020000	376550000	324630000	324340000
C0NJ74	S-adenosylmethionine synthase OS=Ajellomyces capsulatus (strain G186AR / H82 / ATCC MYA-2454 / RMSCC 2432) GN=HCBG_03204 PE=3 SV=1	26	86.4	42.595	390	0	323.31	0.960936	4709700000	4822700000	4352800000	5031800000	4825600000	5120400000	4723700000	4312200000	4904300000	4720400000	4746400000	5004000000	5116300000	4394100000	4863100000	4540700000	4930100000	4734700000	4438700000	5153300000
C0NJ85	Glycerol-3-phosphate phosphatase OS=Ajellomyces capsulatus (strain G186AR / H82 / ATCC MYA-2454 / RMSCC 2432) GN=HCBG_03215 PE=4 SV=1	9	57.6	25.114	231	0	55.881	0.0304341	697070000	655110000	696230000	704350000	814030000	782260000	762380000	1037600000	702970000	798450000	791250000	769350000	834550000	672810000	702300000	705270000	724640000	737010000	655550000	701380000
C0NJ86	GTP-binding protein OS=Ajellomyces capsulatus (strain G186AR / H82 / ATCC MYA-2454 / RMSCC 2432) GN=HCBG_03216 PE=4 SV=1	12	24.3	60.301	547	0	65.444	0.00756938	236920000	291230000	236300000	264210000	233970000	222920000	264380000	239530000	246940000	239790000	266710000	233500000	217720000	202270000	212010000	202300000	225510000	214410000	244870000	240550000
C0NJ87	Uncharacterized protein OS=Ajellomyces capsulatus (strain G186AR / H82 / ATCC MYA-2454 / RMSCC 2432) GN=HCBG_03217 PE=4 SV=1	8	38.7	32.419	310	0	65.401	0.399585	163720000	101810000	161740000	148300000	209190000	169910000	181810000	159440000	217840000	202320000	171010000	206030000	170470000	228040000	117900000	188210000	228990000	161590000	213090000	103690000
C0NJ90	60S ribosomal protein L35 OS=Ajellomyces capsulatus (strain G186AR / H82 / ATCC MYA-2454 / RMSCC 2432) GN=HCBG_03220 PE=3 SV=1	14	61.6	14.493	125	0	323.31	0.000444273	4056300000	4478000000	4769800000	3993300000	4116000000	4269700000	4775900000	4573800000	3730300000	4064500000	4034300000	4039000000	4630200000	4880800000	4996000000	5067700000	5135700000	4931400000	4757000000	5769500000
C0NJ96	Puf family RNA-binding protein OS=Ajellomyces capsulatus (strain G186AR / H82 / ATCC MYA-2454 / RMSCC 2432) GN=HCBG_03226 PE=4 SV=1	10	17.3	76.573	688	0	58.61	0.453735	265790000	213360000	242110000	269440000	220300000	241460000	281830000	256060000	237860000	227950000	250960000	254090000	232030000	250420000	214800000	209960000	229780000	221700000	243010000	240070000
C0NJA2	Uncharacterized protein OS=Ajellomyces capsulatus (strain G186AR / H82 / ATCC MYA-2454 / RMSCC 2432) GN=HCBG_03232 PE=4 SV=1	28	30.2	155.17	1385	0	263	0.161466	606330000	570700000	577890000	556200000	541150000	535650000	555060000	465310000	547730000	674430000	528910000	569800000	542730000	551270000	559410000	450510000	537530000	505620000	536140000	514410000
C0NJB1	Phosphoglycerate kinase OS=Ajellomyces capsulatus (strain G186AR / H82 / ATCC MYA-2454 / RMSCC 2432) GN=HCBG_03241 PE=3 SV=1	38	88.8	45.09	418	0	323.31	0.00104755	12891000000	13646000000	13924000000	12728000000	13420000000	13561000000	14275000000	13834000000	13595000000	13224000000	13593000000	13804000000	15201000000	14706000000	14820000000	15259000000	13429000000	15140000000	14560000000	14414000000
C0NJB4	Pre-mRNA-processing protein prp40 OS=Ajellomyces capsulatus (strain G186AR / H82 / ATCC MYA-2454 / RMSCC 2432) GN=HCBG_03244 PE=4 SV=1	20	27.1	97.724	829	0	153.62	0.00467148	262090000	233330000	237610000	263380000	270500000	275900000	254830000	246860000	258920000	264680000	258000000	308840000	239010000	231080000	231480000	204660000	242270000	237100000	230840000	225620000
C0NJB5	ATP-binding cassette protein OS=Ajellomyces capsulatus (strain G186AR / H82 / ATCC MYA-2454 / RMSCC 2432) GN=HCBG_03245 PE=4 SV=1	23	41.3	69.121	615	0	300.87	0.48785	1326300000	1374700000	1378600000	1302800000	1213200000	1329800000	1405300000	1500400000	1289200000	1316900000	1232100000	1379000000	1502900000	1372500000	1285100000	1397800000	1250100000	1254900000	1428400000	1236700000
C0NJB6	Chromodomain helicase hrp3 OS=Ajellomyces capsulatus (strain G186AR / H82 / ATCC MYA-2454 / RMSCC 2432) GN=HCBG_03246 PE=4 SV=1	6	3.4	176	1552	0	24.362	0.324151	44361000	48797000	47110000	50765000	35767000	32118000	47623000	53568000	42574000	44114000	44704000	41251000	35603000	42576000	47723000	38756000	41562000	39533000	39683000	38442000
C0NJB7	Zinc finger protein OS=Ajellomyces capsulatus (strain G186AR / H82 / ATCC MYA-2454 / RMSCC 2432) GN=HCBG_03247 PE=4 SV=1	5	16.9	41.589	379	0	9.5281	0.249062	71829000	71051000	65628000	80124000	67678000	74671000	59411000	68345000	76028000	65391000	70567000	54746000	68886000	71625000	62609000	63719000	92800000	72258000	69884000	74982000
C0NJC3	Adenosylhomocysteinase OS=Ajellomyces capsulatus (strain G186AR / H82 / ATCC MYA-2454 / RMSCC 2432) GN=HCBG_03253 PE=3 SV=1	30	81.1	48.965	450	0	317.44	5.61932e-05	4899800000	4928700000	5153600000	5070500000	5844100000	5490000000	6872800000	6002000000	4968700000	5062500000	4868700000	5660200000	6379000000	6132100000	6055200000	6466400000	5979300000	6491400000	6050500000	6374800000
C0NJD3	Uncharacterized protein OS=Ajellomyces capsulatus (strain G186AR / H82 / ATCC MYA-2454 / RMSCC 2432) GN=HCBG_03263 PE=4 SV=1	13	26.1	56.741	529	0	42.625	0.418161	143730000	150010000	142820000	145260000	157850000	127990000	128020000	142960000	140670000	157780000	127780000	130890000	152370000	131490000	149150000	146970000	157590000	148040000	164510000	140120000
C0NJD4	Pre-mRNA-splicing factor CLF1 OS=Ajellomyces capsulatus (strain G186AR / H82 / ATCC MYA-2454 / RMSCC 2432) GN=HCBG_03264 PE=4 SV=1	18	30.2	77.425	640	0	82.824	0.484455	245670000	229470000	255270000	262080000	253150000	267560000	262700000	270230000	252220000	249120000	263330000	290290000	250450000	258270000	282720000	264390000	249360000	267370000	274510000	238070000
C0NJE7	Pre-mRNA-processing ATP-dependent RNA helicase PRP5 OS=Ajellomyces capsulatus (strain G186AR / H82 / ATCC MYA-2454 / RMSCC 2432) GN=HCBG_03277 PE=4 SV=1	29	29.3	132.51	1201	0	199.22	0.108827	381310000	433350000	341210000	366570000	412590000	394160000	403040000	491940000	431620000	382110000	385450000	421820000	392900000	355760000	401400000	358350000	366950000	381130000	381540000	331270000
C0NJE8	Uncharacterized protein OS=Ajellomyces capsulatus (strain G186AR / H82 / ATCC MYA-2454 / RMSCC 2432) GN=HCBG_03278 PE=4 SV=1	17	44.9	36.094	321	0	191.32	0.71714	2932600000	3551300000	3293600000	3287700000	3336100000	3155700000	2987300000	3236100000	3368100000	3171700000	2975100000	3388800000	3215900000	2981700000	2964300000	3148300000	3049600000	3434200000	2602300000	3246900000
C0NJF2	Eukaryotic translation initiation factor 3 subunit H OS=Ajellomyces capsulatus (strain G186AR / H82 / ATCC MYA-2454 / RMSCC 2432) GN=HCBG_03282 PE=3 SV=1	18	52.9	41.091	365	0	126.67	0.00969193	2019900000	1881700000	1998500000	1985100000	2225900000	2064400000	1968000000	2234500000	1966100000	1962700000	1848900000	2093800000	1983700000	1896200000	1924200000	1837800000	1780100000	1983000000	1815900000	1798600000
C0NJF3	Kynurenine formamidase OS=Ajellomyces capsulatus (strain G186AR / H82 / ATCC MYA-2454 / RMSCC 2432) GN=HCBG_03283 PE=3 SV=1	12	49.8	35.256	315	0	50.006	0.386315	163470000	172940000	199720000	184590000	175040000	174950000	199030000	236750000	170090000	194850000	141190000	178400000	183500000	167630000	179380000	180510000	170190000	165400000	190170000	160660000
C0NJG7	Mitochondrial inner membrane translocase subunit TIM44 OS=Ajellomyces capsulatus (strain G186AR / H82 / ATCC MYA-2454 / RMSCC 2432) GN=HCBG_03297 PE=4 SV=1	17	43.1	60.695	541	0	125.05	0.790611	752840000	703890000	678360000	613690000	679390000	743060000	729920000	655440000	621640000	639140000	674110000	704330000	710360000	758880000	647050000	745160000	589470000	882260000	675650000	702860000
C0NJG8	Small glutamine-rich tetratricopeptide repeat-containing protein OS=Ajellomyces capsulatus (strain G186AR / H82 / ATCC MYA-2454 / RMSCC 2432) GN=HCBG_03298 PE=4 SV=1	8	34.6	36.888	361	0	119.98	0.855664	698700000	871590000	851800000	844930000	870970000	898990000	759460000	805300000	919450000	759550000	829990000	1004100000	943300000	738740000	789270000	807460000	787250000	939560000	778960000	850120000
C0NJH0	Translation machinery-associated protein 20 OS=Ajellomyces capsulatus (strain G186AR / H82 / ATCC MYA-2454 / RMSCC 2432) GN=HCBG_03300 PE=3 SV=1	6	48.7	20.527	189	0	45.858	0.497634	174530000	184770000	178130000	107610000	249250000	185260000	162720000	197740000	178210000	198210000	192480000	169820000	213350000	210150000	170460000	154090000	175350000	230330000	156060000	191480000
C0NJH1	Obg-like ATPase 1 OS=Ajellomyces capsulatus (strain G186AR / H82 / ATCC MYA-2454 / RMSCC 2432) GN=HCBG_03301 PE=3 SV=1	24	67	43.677	394	0	323.31	0.267471	3031500000	3193600000	3066400000	3105200000	3233900000	3334900000	3255700000	3940200000	3146900000	3129400000	3477900000	3071000000	3447900000	3012300000	3470000000	3054000000	3141400000	3275200000	3400100000	3425200000
C0NJH6	Histone transcription regulator slm9 OS=Ajellomyces capsulatus (strain G186AR / H82 / ATCC MYA-2454 / RMSCC 2432) GN=HCBG_03306 PE=4 SV=1	10	9.8	110.8	1040	0	24.017	0.0298289	145130000	134510000	140160000	124160000	113280000	120040000	129410000	114490000	117460000	121290000	121350000	120960000	126520000	142440000	117990000	155440000	124330000	106720000	124580000	111160000
C0NJH7	Stomatin family protein OS=Ajellomyces capsulatus (strain G186AR / H82 / ATCC MYA-2454 / RMSCC 2432) GN=HCBG_03307 PE=4 SV=1	21	61.2	50.05	464	0	323.31	0.396654	2067600000	2239900000	2204400000	2175500000	2574200000	2602000000	2197000000	2143200000	2321800000	2349000000	2170500000	2515500000	2697900000	2228900000	2230400000	2006800000	2379100000	2711500000	2323400000	2362600000
C0NJH8	Uncharacterized protein OS=Ajellomyces capsulatus (strain G186AR / H82 / ATCC MYA-2454 / RMSCC 2432) GN=HCBG_03308 PE=4 SV=1	11	14.8	123.63	1135	0	103.49	0.244383	318120000	354730000	370540000	330510000	375410000	396210000	365080000	543780000	379320000	341410000	374160000	450900000	422380000	337260000	314910000	290970000	349240000	448080000	335020000	404370000
C0NJJ1	Ankyrin repeat protein OS=Ajellomyces capsulatus (strain G186AR / H82 / ATCC MYA-2454 / RMSCC 2432) GN=HCBG_03321 PE=4 SV=1	5	30.4	23.703	217	0.00060846	3.8505	0.0474706	402230000	235510000	315700000	438050000	486260000	473920000	393010000	494890000	479840000	455470000	740360000	366850000	321650000	235520000	445800000	278790000	457230000	603730000	445950000	385210000
C0NJJ2	tRNA ligase OS=Ajellomyces capsulatus (strain G186AR / H82 / ATCC MYA-2454 / RMSCC 2432) GN=HCBG_03322 PE=4 SV=1	26	36.6	92.174	815	0	193.12	0.743406	449970000	502830000	453400000	521160000	420590000	496150000	459800000	456370000	489760000	455140000	417890000	515950000	495140000	408360000	445750000	448510000	484560000	431250000	460640000	492300000
C0NJJ8	Mitochondrial 2-oxodicarboxylate OS=Ajellomyces capsulatus (strain G186AR / H82 / ATCC MYA-2454 / RMSCC 2432) GN=HCBG_03328 PE=3 SV=1	13	52.5	32.927	301	0	156.64	0.566523	1121300000	1023400000	1052400000	1224200000	1116400000	1280200000	1052000000	1234200000	1203900000	1068000000	1137800000	1154100000	1285500000	1038700000	995310000	938610000	1075100000	1152500000	1113300000	1140800000
C0NJK1	WD domain-containing protein OS=Ajellomyces capsulatus (strain G186AR / H82 / ATCC MYA-2454 / RMSCC 2432) GN=HCBG_03331 PE=4 SV=1	8	30.4	47.886	454	0	64.265	0.0476369	136960000	91839000	116500000	131850000	123660000	139040000	141650000	144170000	120400000	113140000	124000000	129750000	116820000	109660000	99451000	108330000	110260000	127300000	100680000	105700000
C0NJK5	60S ribosomal protein RML2 OS=Ajellomyces capsulatus (strain G186AR / H82 / ATCC MYA-2454 / RMSCC 2432) GN=HCBG_03335 PE=4 SV=1	8	28.6	44.543	402	0	19.381	0.420752	201350000	177870000	157680000	218110000	204890000	179860000	177200000	190000000	210010000	214470000	208640000	177700000	165310000	191630000	179010000	168220000	161130000	191950000	207090000	188460000
C0NJL4	TPR domain-containing protein OS=Ajellomyces capsulatus (strain G186AR / H82 / ATCC MYA-2454 / RMSCC 2432) GN=HCBG_03344 PE=4 SV=1	8	34.3	44.794	402	0	21.52	0.0549984	120630000	106390000	132460000	99906000	127510000	123390000	127240000	134280000	104980000	104760000	111780000	105280000	104590000	119840000	96406000	126920000	105520000	94213000	118180000	101560000
C0NJL5	Uncharacterized protein OS=Ajellomyces capsulatus (strain G186AR / H82 / ATCC MYA-2454 / RMSCC 2432) GN=HCBG_03345 PE=4 SV=1	5	22.8	26.721	232	0	25.253	0.60619	88701000	112660000	94500000	110170000	102650000	99845000	88338000	101700000	126580000	99262000	120010000	112610000	128560000	85472000	115150000	82682000	87816000	108780000	121780000	90950000
C0NJL7	Ubiquitin-conjugating enzyme OS=Ajellomyces capsulatus (strain G186AR / H82 / ATCC MYA-2454 / RMSCC 2432) GN=HCBG_03347 PE=4 SV=1	6	65.9	15.358	135	0	29.878	0.127399	793180000	678580000	793140000	675810000	622550000	518340000	774080000	742450000	788330000	723630000	692450000	626380000	692450000	846050000	885820000	812810000	977950000	734690000	919020000	717440000
C0NJL9	Vacuolar sorting-associated protein OS=Ajellomyces capsulatus (strain G186AR / H82 / ATCC MYA-2454 / RMSCC 2432) GN=HCBG_03349 PE=4 SV=1	14	47.2	39.655	343	0	59.005	0.52937	363220000	438920000	384780000	387520000	399470000	366970000	409470000	372670000	409840000	368160000	423300000	365510000	391030000	368030000	381480000	408930000	369260000	368200000	402820000	310070000
C0NJM2	Dihydrolipoamide branched chain transacylase E2 OS=Ajellomyces capsulatus (strain G186AR / H82 / ATCC MYA-2454 / RMSCC 2432) GN=HCBG_03352 PE=3 SV=1	18	49.3	52.056	481	0	175.99	0.00554155	896430000	871290000	911680000	782300000	807190000	772030000	878050000	1041000000	813650000	828030000	782180000	758310000	1068600000	990660000	934060000	1008700000	936900000	948140000	926840000	941090000
C0NJM4	Uncharacterized protein OS=Ajellomyces capsulatus (strain G186AR / H82 / ATCC MYA-2454 / RMSCC 2432) GN=HCBG_03354 PE=4 SV=1	5	20.4	42.728	383	0	37.094	0.307263	84278000	67669000	81844000	101290000	82864000	83251000	117890000	71804000	86305000	91789000	64932000	86332000	62256000	78126000	81320000	55367000	89021000	67913000	75577000	59999000
C0NJM9	Anthranilate phosphoribosyltransferase OS=Ajellomyces capsulatus (strain G186AR / H82 / ATCC MYA-2454 / RMSCC 2432) GN=HCBG_03359 PE=4 SV=1	10	35.6	46.523	430	0	79.724	0.0310794	145890000	130920000	141250000	128980000	111700000	108620000	126330000	121620000	135580000	123980000	125330000	115890000	108640000	108440000	115180000	121360000	130400000	104110000	134300000	115680000
C0NJN0	Uncharacterized protein OS=Ajellomyces capsulatus (strain G186AR / H82 / ATCC MYA-2454 / RMSCC 2432) GN=HCBG_03360 PE=4 SV=1	15	56.9	37.52	346	0	144.75	0.306892	342290000	385370000	382530000	352100000	340470000	348640000	355630000	369330000	341640000	362690000	361550000	328190000	330250000	350460000	389590000	388620000	366080000	379120000	366080000	404010000
C0NJN1	Phosphatidylinositol phospholipase C OS=Ajellomyces capsulatus (strain G186AR / H82 / ATCC MYA-2454 / RMSCC 2432) GN=HCBG_03361 PE=4 SV=1	2	5.1	54.08	474	0.00032776	6.2901	0.0207811	11384000	9024300	10866000	8853800	11878000	11373000	13168000	11367000	11304000	8866400	9829700	9472300	11681000	9247500	10149000	9470900	9928100	8353400	9558500	8541200
C0NJN2	NMDA receptor-regulated gene 1 protein OS=Ajellomyces capsulatus (strain G186AR / H82 / ATCC MYA-2454 / RMSCC 2432) GN=HCBG_03362 PE=4 SV=1	23	37.3	96.198	845	0	209.12	0.55719	873670000	900230000	808050000	925480000	877020000	807700000	824630000	897060000	829250000	814270000	799540000	886650000	918360000	839010000	751680000	817080000	831760000	784100000	820760000	859610000
C0NJN3	TIM complex componenet Tim54 OS=Ajellomyces capsulatus (strain G186AR / H82 / ATCC MYA-2454 / RMSCC 2432) GN=HCBG_03363 PE=4 SV=1	5	12.9	54.957	488	0	97.559	0.667457	91877000	93434000	82323000	70339000	94175000	76828000	91695000	82303000	71511000	77474000	70204000	94380000	103890000	78129000	90958000	80310000	85683000	73787000	79476000	91674000
C0NJN4	Serine/threonine-protein kinase cot-1 OS=Ajellomyces capsulatus (strain G186AR / H82 / ATCC MYA-2454 / RMSCC 2432) GN=HCBG_03364 PE=3 SV=1	22	36.1	73.305	649	0	116.52	0.369061	772070000	732900000	734300000	772460000	873470000	712220000	757420000	978580000	836800000	800090000	789210000	782650000	843250000	723480000	721230000	697270000	809030000	766060000	723420000	791700000
C0NJN5	Splicing factor 3a OS=Ajellomyces capsulatus (strain G186AR / H82 / ATCC MYA-2454 / RMSCC 2432) GN=HCBG_03365 PE=4 SV=1	9	45.3	27.142	236	0	99.791	0.609145	389050000	405820000	455440000	460620000	518390000	523840000	391810000	277700000	509220000	444560000	492170000	498750000	544360000	487290000	385400000	501520000	396460000	503010000	432380000	479170000
C0NJN6	Tubulin-specific chaperone E OS=Ajellomyces capsulatus (strain G186AR / H82 / ATCC MYA-2454 / RMSCC 2432) GN=HCBG_03366 PE=4 SV=1	8	16.2	68.693	605	0	18.103	0.0455958	51809000	77307000	76423000	51699000	40403000	46086000	47911000	49695000	31848000	58483000	42066000	43837000	50819000	55275000	49175000	74323000	46245000	43008000	44668000	52481000
C0NJN9	Uncharacterized protein OS=Ajellomyces capsulatus (strain G186AR / H82 / ATCC MYA-2454 / RMSCC 2432) GN=HCBG_03369 PE=4 SV=1	9	15.9	67.993	622	0	62.337	0.528829	203520000	239540000	198390000	203220000	221970000	192550000	202460000	214970000	208240000	214540000	220530000	200120000	198250000	249740000	230330000	228410000	226320000	198380000	199580000	220280000
C0NJP0	Glyoxylate reductase OS=Ajellomyces capsulatus (strain G186AR / H82 / ATCC MYA-2454 / RMSCC 2432) GN=HCBG_03370 PE=3 SV=1	10	47.5	36.816	341	0	149.86	0.075302	149240000	158720000	175770000	184390000	195860000	198010000	174900000	213520000	195460000	179150000	187050000	197840000	186820000	144980000	153380000	187400000	195510000	168260000	182600000	177620000
C0NJP2	XPA-binding protein OS=Ajellomyces capsulatus (strain G186AR / H82 / ATCC MYA-2454 / RMSCC 2432) GN=HCBG_03372 PE=4 SV=1	7	26.5	45.152	408	0	55.985	0.087322	145430000	137740000	154570000	189130000	211720000	202510000	138070000	184520000	181280000	200920000	173810000	186040000	208700000	203610000	177460000	181940000	132170000	179250000	143820000	167010000
C0NJP9	Leucine rich repeat domain-containing protein OS=Ajellomyces capsulatus (strain G186AR / H82 / ATCC MYA-2454 / RMSCC 2432) GN=HCBG_03379 PE=4 SV=1	11	21.9	74.097	671	0	29.334	0.510796	136240000	66853000	101390000	89067000	76800000	101970000	102050000	84834000	80335000	93041000	71893000	83099000	86466000	74277000	78190000	78567000	79358000	81835000	98901000	113910000
C0NJQ1	Uncharacterized protein OS=Ajellomyces capsulatus (strain G186AR / H82 / ATCC MYA-2454 / RMSCC 2432) GN=HCBG_03381 PE=4 SV=1	8	17.4	68.006	608	0	88.438	0.0511486	148980000	169440000	126780000	162210000	174900000	171210000	141970000	128190000	176830000	161610000	161680000	183630000	135190000	144660000	80199000	130600000	142660000	128170000	130590000	142340000
C0NJQ4	2-oxoglutarate dehydrogenase OS=Ajellomyces capsulatus (strain G186AR / H82 / ATCC MYA-2454 / RMSCC 2432) GN=HCBG_03384 PE=4 SV=1	55	59.6	119.43	1058	0	323.31	0.300816	5103800000	5290000000	5407000000	5095000000	5427400000	5537600000	5493700000	4968500000	4970800000	5077500000	5058700000	5138200000	5310300000	5051600000	5036900000	5031300000	5351800000	5372000000	4738100000	4804700000
C0NJR1	Superoxide dismutase OS=Ajellomyces capsulatus (strain G186AR / H82 / ATCC MYA-2454 / RMSCC 2432) GN=HCBG_03391 PE=3 SV=1	12	65.4	25.354	234	0	152.09	0.435059	922030000	856880000	1038400000	1069400000	993240000	916100000	920460000	727460000	1054000000	950920000	1076900000	1190800000	758670000	1182200000	990300000	1149600000	1031600000	1187600000	846800000	1036700000
C0NJR3	Vacuolar sorting-associated protein OS=Ajellomyces capsulatus (strain G186AR / H82 / ATCC MYA-2454 / RMSCC 2432) GN=HCBG_03393 PE=4 SV=1	15	5.9	356.86	3159	0	26.732	0.00433152	94207000	115000000	115130000	118980000	118630000	105920000	111190000	119420000	119960000	121180000	99753000	108090000	117550000	99659000	126710000	101240000	143630000	131530000	141990000	158690000
C0NJR4	Uncharacterized protein OS=Ajellomyces capsulatus (strain G186AR / H82 / ATCC MYA-2454 / RMSCC 2432) GN=HCBG_03394 PE=4 SV=1	2	10.6	34.158	310	0	23.953	0.28858	358300000	399680000	359980000	377310000	499810000	491280000	427050000	506900000	436330000	365020000	378530000	604740000	498960000	347520000	444520000	417160000	365670000	546910000	355180000	378090000
C0NJR6	Intermembrane space AAA protease IAP-1 OS=Ajellomyces capsulatus (strain G186AR / H82 / ATCC MYA-2454 / RMSCC 2432) GN=HCBG_03396 PE=3 SV=1	26	38.7	90.483	822	0	162.02	0.711107	651100000	682250000	658340000	629420000	683650000	617820000	553590000	659230000	594170000	608170000	650300000	667360000	639300000	664570000	600440000	602770000	565130000	688890000	614890000	586440000
C0NJR8	Mannose-1-phosphate guanylyltransferase OS=Ajellomyces capsulatus (strain G186AR / H82 / ATCC MYA-2454 / RMSCC 2432) GN=HCBG_03398 PE=4 SV=1	19	67.9	41.271	374	0	294.26	0.016135	2903400000	2728900000	2865200000	2937500000	2933700000	2942900000	3014500000	3101800000	2814800000	3078100000	2698300000	2779800000	2896800000	2575500000	2769300000	2717100000	2737400000	2630200000	2735400000	2712700000
C0NJR9	3-ketosteroid reductase OS=Ajellomyces capsulatus (strain G186AR / H82 / ATCC MYA-2454 / RMSCC 2432) GN=HCBG_03399 PE=4 SV=1	7	29.9	51.282	472	0	65.778	4.09578e-05	194680000	170690000	188240000	204780000	214300000	231070000	231120000	261950000	181940000	213980000	212200000	203850000	171970000	157700000	127150000	170470000	148460000	151690000	147790000	169810000
C0NJS9	Uncharacterized protein OS=Ajellomyces capsulatus (strain G186AR / H82 / ATCC MYA-2454 / RMSCC 2432) GN=HCBG_03409 PE=4 SV=1	16	25.5	108.81	963	0	76.835	0.0659758	98522000	103840000	87833000	117390000	139260000	100140000	93386000	126040000	105510000	100930000	85432000	93001000	89900000	95607000	75283000	94768000	95182000	81245000	72953000	96123000
C0NJU3	Glycerol-3-phosphate O-acyltransferase OS=Ajellomyces capsulatus (strain G186AR / H82 / ATCC MYA-2454 / RMSCC 2432) GN=HCBG_03423 PE=4 SV=1	14	23	83.368	749	0	39.208	0.364974	165300000	162480000	138740000	149350000	133320000	162720000	176810000	156400000	136130000	137590000	141930000	163370000	157620000	168680000	152910000	186300000	156330000	137910000	157400000	168220000
C0NJU5	Saccharopine dehydrogenase OS=Ajellomyces capsulatus (strain G186AR / H82 / ATCC MYA-2454 / RMSCC 2432) GN=HCBG_03425 PE=4 SV=1	19	55.3	49.405	450	0	172.62	0.11989	2781100000	2585100000	2673400000	2751900000	3529100000	2942800000	2658400000	3269600000	2836300000	2998500000	2926000000	2922300000	3164200000	2712900000	2808200000	2789300000	2908200000	2968700000	2923000000	3009900000
C0NJV2	Aha1 domain family OS=Ajellomyces capsulatus (strain G186AR / H82 / ATCC MYA-2454 / RMSCC 2432) GN=HCBG_03432 PE=4 SV=1	28	70.7	36.561	328	0	323.31	0.236525	16212000000	15035000000	14704000000	14596000000	15288000000	14390000000	15085000000	16006000000	15616000000	14884000000	15840000000	15660000000	14876000000	14134000000	13824000000	14688000000	13776000000	15658000000	14001000000	15617000000
C0NJV7	V-type proton ATPase subunit a OS=Ajellomyces capsulatus (strain G186AR / H82 / ATCC MYA-2454 / RMSCC 2432) GN=HCBG_03437 PE=3 SV=1	34	43.2	97.723	859	0	307.84	8.09594e-05	1043100000	1086300000	1093800000	1052300000	952510000	1007800000	994840000	1052700000	1041200000	1032500000	1100800000	1062600000	1097400000	1125700000	1143400000	1151200000	1110500000	1132300000	1116600000	1125600000
C0NJV8	GPI mannosyltransferase OS=Ajellomyces capsulatus (strain G186AR / H82 / ATCC MYA-2454 / RMSCC 2432) GN=HCBG_03438 PE=4 SV=1	45	27.6	278.79	2463	0	323.31	0.015237	472060000	423730000	469200000	458110000	490140000	478130000	477270000	513810000	478340000	497690000	494110000	495170000	526670000	552090000	493970000	489760000	553340000	507430000	480940000	499900000
C0NJW1	Uncharacterized protein OS=Ajellomyces capsulatus (strain G186AR / H82 / ATCC MYA-2454 / RMSCC 2432) GN=HCBG_03441 PE=4 SV=1	18	24.8	88.608	805	0	76.507	0.0733787	259460000	285320000	293050000	318880000	340940000	363590000	326160000	413870000	303410000	262540000	338760000	350490000	333200000	298140000	307870000	311430000	290190000	331700000	325510000	384660000
C0NJW3	Uncharacterized protein OS=Ajellomyces capsulatus (strain G186AR / H82 / ATCC MYA-2454 / RMSCC 2432) GN=HCBG_03443 PE=4 SV=1	13	17.2	99.17	899	0	87.78	0.149426	402710000	358850000	361420000	408270000	449570000	429800000	403870000	452540000	398600000	391740000	428100000	431750000	436070000	360330000	398970000	345450000	412680000	489350000	393470000	392030000
C0NJW7	3-ketoacyl-coA thiolase peroxisomal A OS=Ajellomyces capsulatus (strain G186AR / H82 / ATCC MYA-2454 / RMSCC 2432) GN=HCBG_03447 PE=3 SV=1	23	63.3	43.452	417	0	314.83	0.00412818	4064000000	4373300000	4348600000	4572100000	4791500000	5036100000	4503300000	4968200000	4408300000	4526600000	4665200000	4727400000	5299500000	4753400000	4907000000	4901000000	4634400000	5104800000	5077700000	4784700000
C0NJX0	NADH-ubiquinone oxidoreductase OS=Ajellomyces capsulatus (strain G186AR / H82 / ATCC MYA-2454 / RMSCC 2432) GN=HCBG_03450 PE=4 SV=1	26	65.8	56.612	512	0	323.31	0.0266216	1767000000	1904500000	1726100000	1849800000	2049100000	1862700000	1822700000	1813300000	1893300000	1610500000	1707800000	1766000000	1761100000	1548900000	1670800000	1607400000	1523100000	1755700000	1618600000	1759400000
C0NJX1	Uncharacterized protein OS=Ajellomyces capsulatus (strain G186AR / H82 / ATCC MYA-2454 / RMSCC 2432) GN=HCBG_03451 PE=4 SV=1	33	20.3	213.9	1999	0	297.76	0.135648	596810000	657980000	656210000	630720000	649120000	668860000	686100000	762340000	646800000	637400000	613910000	664100000	694700000	602400000	610720000	622610000	651120000	641910000	594800000	641400000
C0NJX2	Acetyl-coenzyme A synthetase OS=Ajellomyces capsulatus (strain G186AR / H82 / ATCC MYA-2454 / RMSCC 2432) GN=HCBG_03452 PE=3 SV=1	43	59	74.333	669	0	323.31	0.592364	2768000000	2643300000	2725100000	2847100000	3101800000	2884400000	2839300000	2555500000	2912800000	2561600000	2569400000	2985800000	2865300000	2652700000	2789900000	2844700000	2648500000	2650600000	2557500000	2777800000
C0NJX8	Aminotransferase class I and II OS=Ajellomyces capsulatus (strain G186AR / H82 / ATCC MYA-2454 / RMSCC 2432) GN=HCBG_03458 PE=4 SV=1	16	42.5	51.417	461	0	96.324	0.706738	1079300000	1092800000	1172300000	1205000000	976200000	1254600000	1238200000	1288400000	1187400000	1195100000	1373500000	1072400000	1238300000	1039200000	1122200000	1235900000	1069900000	971240000	1116800000	1244500000
C0NJX9	KH domain-containing protein OS=Ajellomyces capsulatus (strain G186AR / H82 / ATCC MYA-2454 / RMSCC 2432) GN=HCBG_03459 PE=4 SV=1	9	22.7	61.075	551	0	17.737	0.468795	95937000	180350000	157090000	57046000	74458000	59272000	96274000	63106000	57365000	158400000	88725000	60162000	83355000	140870000	154870000	88859000	163530000	64544000	69502000	64272000
C0NJY5	40S ribosomal protein S6 OS=Ajellomyces capsulatus (strain G186AR / H82 / ATCC MYA-2454 / RMSCC 2432) GN=HCBG_03465 PE=3 SV=1	15	51.9	27.227	237	0	144.46	0.10209	5984900000	6563700000	6047000000	5748600000	6116300000	5966900000	6310500000	6583900000	5845000000	6090300000	6020800000	6249700000	6516100000	6296400000	6802000000	6221900000	6620700000	6788700000	6411600000	6148300000
C0NJY6	Ribose-phosphate pyrophosphokinase OS=Ajellomyces capsulatus (strain G186AR / H82 / ATCC MYA-2454 / RMSCC 2432) GN=HCBG_03466 PE=4 SV=1	16	51.7	35.362	323	0	157.32	0.508907	1318000000	1463900000	1369500000	1601000000	1305000000	1445800000	1431100000	1301400000	1371900000	1524200000	1410200000	1435300000	1398000000	1333000000	1374700000	1305500000	1443500000	1292200000	1508100000	1449700000
C0NJY7	HECT domain-containing protein OS=Ajellomyces capsulatus (strain G186AR / H82 / ATCC MYA-2454 / RMSCC 2432) GN=HCBG_03467 PE=4 SV=1	90	29.7	454.98	4084	0	323.31	0.313175	2174000000	2084100000	2277200000	2284200000	2123000000	2182100000	2183200000	2100600000	2186500000	2330700000	2260000000	2427800000	2143300000	2135600000	2277200000	2248000000	2436300000	2039400000	2277500000	2315700000
C0NJY9	Steroid alpha reductase OS=Ajellomyces capsulatus (strain G186AR / H82 / ATCC MYA-2454 / RMSCC 2432) GN=HCBG_03469 PE=4 SV=1	6	14.3	35.256	314	0	15.196	0.0141645	409760000	412820000	383250000	338330000	378030000	386810000	438630000	428610000	327340000	361380000	364780000	341120000	406010000	383030000	356040000	402990000	354080000	318910000	356560000	353120000
C0NJZ0	Alpha-1,2-galactosyltransferase OS=Ajellomyces capsulatus (strain G186AR / H82 / ATCC MYA-2454 / RMSCC 2432) GN=HCBG_03470 PE=4 SV=1	6	25.5	37.312	325	0	20.215	0.031569	111740000	110810000	121630000	125800000	128490000	105930000	126060000	100930000	119580000	134180000	149290000	158330000	96971000	114610000	125410000	103200000	120410000	122270000	124220000	136290000
C0NJZ1	50S ribosomal protein L24 OS=Ajellomyces capsulatus (strain G186AR / H82 / ATCC MYA-2454 / RMSCC 2432) GN=HCBG_03471 PE=4 SV=1	6	24.6	21.299	187	0	31.963	0.374102	76434000	83201000	65391000	67327000	88225000	83154000	72436000	77862000	77313000	70147000	79616000	66216000	96485000	77340000	93059000	67248000	92130000	83091000	78740000	72649000
C0NJZ2	RuvB-like helicase OS=Ajellomyces capsulatus (strain G186AR / H82 / ATCC MYA-2454 / RMSCC 2432) GN=HCBG_03472 PE=3 SV=1	19	61.9	49.539	459	0	302.3	0.218312	1707300000	1791900000	1767600000	1587900000	1717700000	1825900000	1736900000	1965700000	1621700000	1761400000	1575700000	1680300000	2058000000	1748900000	1786600000	1732300000	1818900000	1593200000	1818000000	1766300000
C0NJZ6;C0NK47		9	17.6	78.317	705	0	22.288	0.218012	42902000	46821000	50817000	38872000	45813000	36727000	45563000	37693000	36417000	44044000	39349000	31654000	39303000	53524000	40514000	58176000	57275000	51678000	38584000	43419000
C0NJZ7	Histone acetylase complex subunit OS=Ajellomyces capsulatus (strain G186AR / H82 / ATCC MYA-2454 / RMSCC 2432) GN=HCBG_03477 PE=4 SV=1	9	35	38.427	331	0	86.626	0.0954664	217050000	257560000	239420000	238170000	229450000	241900000	233650000	261900000	227950000	231760000	224190000	259970000	256270000	208730000	226940000	199410000	217970000	208870000	202840000	215340000
C0NJZ8	4-hydroxyphenylpyruvate dioxygenase OS=Ajellomyces capsulatus (strain G186AR / H82 / ATCC MYA-2454 / RMSCC 2432) GN=HCBG_03478 PE=3 SV=1	16	40.9	47.25	428	0	76.328	0.140385	667610000	747390000	812180000	662470000	751290000	669490000	704270000	849630000	649100000	720660000	674070000	704160000	763590000	760650000	783590000	913630000	771800000	691590000	822930000	794810000
C0NJZ9	GTPase activating protein GYP5 OS=Ajellomyces capsulatus (strain G186AR / H82 / ATCC MYA-2454 / RMSCC 2432) GN=HCBG_03479 PE=4 SV=1	22	24.5	98.141	888	0	72.193	0.991945	214720000	205850000	217520000	203310000	188470000	217770000	220990000	227720000	195890000	225200000	213380000	208770000	242110000	194700000	197890000	219470000	183930000	241630000	182560000	226650000
C0NK00	Prenyltransferase alpha subunit repeat protein OS=Ajellomyces capsulatus (strain G186AR / H82 / ATCC MYA-2454 / RMSCC 2432) GN=HCBG_03480 PE=4 SV=1	8	27.2	41.56	360	0	35.807	0.45541	101940000	106740000	99698000	93183000	97573000	80914000	113160000	99829000	98529000	84615000	75764000	109680000	102750000	99288000	99183000	100200000	100060000	90158000	89591000	80252000
C0NK02	Uncharacterized protein OS=Ajellomyces capsulatus (strain G186AR / H82 / ATCC MYA-2454 / RMSCC 2432) GN=HCBG_03482 PE=4 SV=1	15	29.5	96.968	902	0	135.39	0.279145	469780000	406880000	486480000	425890000	412730000	435470000	453310000	570060000	456920000	455870000	433170000	429620000	421980000	419040000	421050000	360850000	399540000	449580000	432090000	442310000
C0NK04;C0NK55		15	35.7	55.688	501	0	81.205	0.644966	871580000	764840000	934150000	772450000	807370000	991630000	942480000	709440000	816510000	823830000	761170000	842110000	867640000	966360000	844430000	867190000	889070000	997050000	800480000	862330000
C0NK09	Cell differentiation protein rcd1 OS=Ajellomyces capsulatus (strain G186AR / H82 / ATCC MYA-2454 / RMSCC 2432) GN=HCBG_03489 PE=4 SV=1	12	38.2	46.37	424	0	132.99	0.165691	283590000	258430000	332910000	283320000	302140000	302600000	296510000	247210000	312140000	317840000	297430000	276270000	253440000	282640000	229630000	261990000	302920000	258770000	267400000	289810000
C0NK10	Translation machinery-associated protein OS=Ajellomyces capsulatus (strain G186AR / H82 / ATCC MYA-2454 / RMSCC 2432) GN=HCBG_03490 PE=4 SV=1	11	28.5	65.029	597	0	55.482	0.364	200490000	187820000	214140000	229830000	224600000	238340000	194990000	254210000	224610000	234350000	214030000	230060000	236090000	219040000	177460000	194480000	219960000	217380000	241380000	217840000
C0NK18;C0NJW9		12	15.2	110.09	1001	0	27.525	0.0155373	82411000	82416000	77684000	88790000	84004000	91991000	91729000	76245000	95057000	81238000	98500000	85767000	64500000	76641000	72815000	69054000	90751000	63421000	65123000	74101000
C0NK44;C0NJZ4		10	50.5	23.577	208	0	56.547	0.363487	441760000	365630000	330770000	388620000	367930000	381180000	377600000	414400000	399560000	417490000	404200000	385440000	416010000	427240000	477070000	384340000	384690000	364630000	430660000	430500000
C0NK62	C-24(28) sterol reductase OS=Ajellomyces capsulatus (strain G186AR / H82 / ATCC MYA-2454 / RMSCC 2432) GN=HCBG_03542 PE=4 SV=1	8	20.6	54.428	472	0	91.677	0.0443172	169740000	167080000	153000000	167980000	164840000	134510000	153060000	206900000	167860000	150490000	150640000	138070000	145490000	129910000	136420000	148770000	146930000	118490000	138900000	129740000
C0NK73	Uncharacterized protein OS=Ajellomyces capsulatus (strain G186AR / H82 / ATCC MYA-2454 / RMSCC 2432) GN=HCBG_03553 PE=4 SV=1	10	30.3	51.303	465	0	97.154	0.153842	76275000	75412000	100760000	109610000	140760000	111690000	111780000	128940000	114180000	120220000	110480000	101270000	109780000	85944000	103180000	79265000	89589000	179160000	105220000	92690000
C0NK80	Carnitine acetyl transferase OS=Ajellomyces capsulatus (strain G186AR / H82 / ATCC MYA-2454 / RMSCC 2432) GN=HCBG_03560 PE=3 SV=1	14	20.7	92.683	844	0	130.66	0.707618	283230000	310400000	275290000	277550000	260470000	265960000	317750000	305430000	272740000	308620000	275420000	240400000	239600000	270150000	266340000	304570000	317230000	244990000	245750000	256580000
C0NK88	WD domain-containing protein OS=Ajellomyces capsulatus (strain G186AR / H82 / ATCC MYA-2454 / RMSCC 2432) GN=HCBG_03568 PE=4 SV=1	8	33	41.673	376	0	32.857	0.914948	74878000	89078000	74560000	81505000	84429000	64935000	80067000	97084000	70351000	91610000	86592000	85181000	95038000	77667000	59680000	90256000	68664000	91568000	47044000	96030000
C0NK89	Uncharacterized protein OS=Ajellomyces capsulatus (strain G186AR / H82 / ATCC MYA-2454 / RMSCC 2432) GN=HCBG_03569 PE=4 SV=1	15	41.6	61.942	591	0	193.69	0.692948	1036400000	1041900000	1025500000	956060000	1125600000	1116800000	981000000	1079300000	1023300000	1076400000	1015600000	1143000000	1029100000	1076300000	999280000	1170300000	959630000	1255900000	1056100000	1107100000
C0NK91	NADH-ubiquinone oxidoreductase OS=Ajellomyces capsulatus (strain G186AR / H82 / ATCC MYA-2454 / RMSCC 2432) GN=HCBG_03571 PE=3 SV=1	9	73.1	18.096	160	0	136.85	0.000151919	798010000	690770000	837320000	905690000	767420000	941940000	836850000	996110000	782250000	774030000	706720000	859850000	726800000	644220000	617910000	705130000	558530000	587970000	531690000	646150000
C0NK93	Uncharacterized protein OS=Ajellomyces capsulatus (strain G186AR / H82 / ATCC MYA-2454 / RMSCC 2432) GN=HCBG_03573 PE=4 SV=1	6	46.8	19.666	186	0	33.479	0.16304	156750000	201770000	206520000	189320000	223380000	178230000	205110000	249720000	179830000	189000000	193170000	192190000	200910000	177020000	233890000	201810000	207860000	227630000	221500000	219960000
C0NK94	Prolyl-tRNA synthetase OS=Ajellomyces capsulatus (strain G186AR / H82 / ATCC MYA-2454 / RMSCC 2432) GN=HCBG_03574 PE=4 SV=1	11	28.8	62.019	555	0	46.142	0.159712	121030000	103000000	126750000	115510000	122210000	133820000	152590000	107460000	100180000	104290000	106240000	120950000	120930000	119450000	119950000	129930000	106340000	122080000	108990000	125290000
C0NKA0	Adenylyl-sulfate kinase OS=Ajellomyces capsulatus (strain G186AR / H82 / ATCC MYA-2454 / RMSCC 2432) GN=HCBG_03580 PE=3 SV=1	12	61.6	24.242	216	0	149.02	0.659296	1059400000	1071900000	949910000	967670000	880360000	1138600000	960340000	860290000	1012600000	938450000	936070000	954680000	979760000	961800000	912760000	1099700000	981080000	968030000	862580000	928520000
C0NKA1	Vacuolar ATP synthase subunit C OS=Ajellomyces capsulatus (strain G186AR / H82 / ATCC MYA-2454 / RMSCC 2432) GN=HCBG_03581 PE=4 SV=1	20	58	44.506	393	0	181.73	0.370703	802850000	823040000	828880000	771310000	759560000	828050000	858480000	941870000	780990000	879090000	849840000	746010000	838690000	889870000	853400000	885430000	865850000	823020000	863000000	837430000
C0NKA2	Thioesterase OS=Ajellomyces capsulatus (strain G186AR / H82 / ATCC MYA-2454 / RMSCC 2432) GN=HCBG_03582 PE=4 SV=1	6	37.2	22.551	207	0	50.53	0.136832	164460000	131700000	171430000	167720000	172350000	160920000	148780000	101810000	149860000	189570000	166890000	221540000	125320000	144940000	127820000	140840000	177690000	137030000	139560000	154530000
C0NKA5	Uncharacterized protein OS=Ajellomyces capsulatus (strain G186AR / H82 / ATCC MYA-2454 / RMSCC 2432) GN=HCBG_03585 PE=4 SV=1	4	28.1	10.81	96	0.0003296	6.4502	0.821767	625120000	651890000	599540000	672750000	655320000	570650000	690670000	785830000	627160000	702010000	673100000	554520000	709960000	495680000	666230000	569170000	519330000	633410000	604500000	748840000
C0NKA6	Uncharacterized protein OS=Ajellomyces capsulatus (strain G186AR / H82 / ATCC MYA-2454 / RMSCC 2432) GN=HCBG_03586 PE=4 SV=1	11	14	121.08	1068	0	60.242	0.174373	120430000	147300000	146310000	141020000	95465000	115450000	113940000	153110000	120510000	127960000	124110000	129890000	141970000	123720000	141240000	142610000	166960000	119820000	150790000	141810000
C0NKA9	Calcium-transporting ATPase OS=Ajellomyces capsulatus (strain G186AR / H82 / ATCC MYA-2454 / RMSCC 2432) GN=HCBG_03589 PE=3 SV=1	12	11.3	157.01	1448	0	64.516	0.00921425	79783000	76198000	78978000	81204000	93417000	88499000	95697000	105750000	90370000	75210000	89222000	87292000	83088000	81326000	73827000	66815000	73408000	73861000	91381000	73712000
C0NKB3;CON__ENSEMBL:ENSBTAP00000025008		25	70.2	50.034	447	0	323.31	0.00727308	9082000000	8909900000	9431100000	9182500000	8958200000	9999600000	9031100000	8659600000	8764100000	8979000000	9156800000	9962300000	8672400000	8401500000	8538100000	7649400000	8454100000	8473300000	8156900000	7630800000
C0NKB4	Splicing factor U2AF-associated protein OS=Ajellomyces capsulatus (strain G186AR / H82 / ATCC MYA-2454 / RMSCC 2432) GN=HCBG_03594 PE=4 SV=1	12	42.2	46.856	415	0	48.274	0.0802742	275140000	328080000	326760000	357850000	314310000	313070000	312620000	354950000	346000000	357940000	348080000	338520000	370520000	302980000	354050000	307150000	350280000	367590000	390420000	379850000
C0NKB5	MAP kinase OS=Ajellomyces capsulatus (strain G186AR / H82 / ATCC MYA-2454 / RMSCC 2432) GN=HCBG_03595 PE=4 SV=1	15	14.6	155.29	1381	0	55.538	0.549932	188340000	178080000	179210000	176720000	195590000	200680000	186080000	190460000	191170000	150390000	201950000	231250000	193730000	156600000	199120000	168070000	190740000	207700000	191970000	199260000
C0NKB6	Elongation factor 1-beta OS=Ajellomyces capsulatus (strain G186AR / H82 / ATCC MYA-2454 / RMSCC 2432) GN=HCBG_03596 PE=3 SV=1	25	90.4	30.396	271	0	323.31	0.000101766	17589000000	17930000000	18044000000	17352000000	16574000000	16398000000	17528000000	17575000000	17391000000	17131000000	16328000000	17558000000	18550000000	18260000000	19778000000	18876000000	19165000000	20259000000	18487000000	19677000000
C0NKB7	Heat shock protein OS=Ajellomyces capsulatus (strain G186AR / H82 / ATCC MYA-2454 / RMSCC 2432) GN=HCBG_03597 PE=3 SV=1	45	62.6	88.04	795	0	323.31	7.16011e-05	3231000000	3345400000	3358700000	3484800000	3687000000	3638400000	3605500000	4074400000	3384300000	3266200000	3567100000	3585200000	4448900000	4074000000	3790000000	4137000000	3973000000	4262400000	3929200000	4452200000
C0NKC0	3-ketodihydrosphingosine reductase tsc10 OS=Ajellomyces capsulatus (strain G186AR / H82 / ATCC MYA-2454 / RMSCC 2432) GN=HCBG_03600 PE=4 SV=1	9	39	38.519	349	0	246.08	0.127636	561460000	580300000	571820000	599180000	586260000	683950000	626840000	659680000	596660000	594180000	565570000	601980000	605740000	528550000	559720000	509970000	551280000	680710000	525370000	653570000
C0NKC3	60S ribosomal protein L6 OS=Ajellomyces capsulatus (strain G186AR / H82 / ATCC MYA-2454 / RMSCC 2432) GN=HCBG_03603 PE=3 SV=1	17	61.8	22.937	204	0	288.19	0.0134615	8061800000	7730200000	7639100000	7564300000	8083400000	7299800000	7735800000	8035000000	7525800000	7424300000	7358700000	7522400000	8921500000	7708900000	8520700000	7849800000	8224500000	8471100000	8226400000	8062800000
C0NKC4	Uncharacterized protein OS=Ajellomyces capsulatus (strain G186AR / H82 / ATCC MYA-2454 / RMSCC 2432) GN=HCBG_03604 PE=4 SV=1	9	32.4	42.974	401	0	104.83	0.151107	365150000	369160000	362640000	313240000	394200000	395900000	333020000	369120000	307570000	295230000	300890000	359270000	410390000	357090000	357850000	340410000	336920000	407760000	373830000	304350000
C0NKC9	Uncharacterized protein OS=Ajellomyces capsulatus (strain G186AR / H82 / ATCC MYA-2454 / RMSCC 2432) GN=HCBG_03609 PE=4 SV=1	6	15.1	39.374	350	0	27.261	0.610779	130440000	122420000	138880000	116390000	127420000	108060000	148650000	153510000	136110000	122850000	128180000	114870000	160090000	118310000	106990000	108220000	129740000	100580000	108760000	122750000
C0NKD2	Protein kinase OS=Ajellomyces capsulatus (strain G186AR / H82 / ATCC MYA-2454 / RMSCC 2432) GN=HCBG_03612 PE=4 SV=1	16	17.2	119.2	1073	0	75.3	0.0517178	149220000	190600000	201850000	180990000	171090000	181950000	175720000	209240000	169210000	160300000	178790000	163120000	142010000	169390000	153730000	160220000	159050000	168140000	156950000	152150000
C0NKD5	Coatomer subunit beta OS=Ajellomyces capsulatus (strain G186AR / H82 / ATCC MYA-2454 / RMSCC 2432) GN=HCBG_03615 PE=4 SV=1	46	58.6	106.44	956	0	323.31	0.0444439	3099800000	3064800000	3098900000	3121000000	3179800000	3046200000	3239700000	3352300000	3092200000	3231800000	3073300000	3143100000	3393600000	3012300000	3138500000	2989600000	3449100000	3235300000	3342900000	3379900000
C0NKD6	Mago nashi domain-containing protein OS=Ajellomyces capsulatus (strain G186AR / H82 / ATCC MYA-2454 / RMSCC 2432) GN=HCBG_03616 PE=4 SV=1	3	23.9	15.991	138	0	9.8956	0.0827868	121670000	137470000	134910000	168030000	114070000	120840000	130110000	43643000	179010000	163670000	152150000	150470000	119730000	110680000	162150000	134750000	186660000	142870000	144870000	130830000
C0NKE4	Uncharacterized protein OS=Ajellomyces capsulatus (strain G186AR / H82 / ATCC MYA-2454 / RMSCC 2432) GN=HCBG_03624 PE=4 SV=1	45	39.6	155.88	1414	0	323.31	0.0227096	1477000000	1301500000	1399200000	1415700000	1538900000	1562100000	1507200000	1569600000	1479100000	1537600000	1449600000	1411000000	1406100000	1290300000	1442300000	1355600000	1372600000	1519500000	1328500000	1494700000
C0NKE9	Beta-glucosidase OS=Ajellomyces capsulatus (strain G186AR / H82 / ATCC MYA-2454 / RMSCC 2432) GN=HCBG_03629 PE=3 SV=1	10	35.8	32.408	302	0	207.12	0.0972664	1243100000	1291700000	1168200000	1265000000	1148500000	1252400000	1437600000	1725400000	1185500000	1199100000	1069900000	1049200000	1334200000	1170400000	977780000	1068900000	1223300000	1118600000	1145600000	1225000000
C0NKF1	Endosomal P24B protein OS=Ajellomyces capsulatus (strain G186AR / H82 / ATCC MYA-2454 / RMSCC 2432) GN=HCBG_03631 PE=3 SV=1	9	25.6	32.182	281	0	234.5	0.923238	588300000	558740000	583410000	594160000	647410000	556300000	490340000	539680000	570200000	588870000	581540000	566980000	603450000	492230000	515860000	599440000	481060000	707670000	537340000	588900000
C0NKG1	Uncharacterized protein OS=Ajellomyces capsulatus (strain G186AR / H82 / ATCC MYA-2454 / RMSCC 2432) GN=HCBG_03641 PE=4 SV=1	11	16.1	87.214	770	0	67.994	0.657385	149170000	166680000	167530000	131680000	164240000	138430000	153730000	148920000	128340000	155460000	165790000	140480000	101670000	212250000	152170000	172550000	194440000	168750000	195310000	145450000
C0NKG5	CORD and CS domain-containing protein OS=Ajellomyces capsulatus (strain G186AR / H82 / ATCC MYA-2454 / RMSCC 2432) GN=HCBG_03645 PE=4 SV=1	19	46.3	36.965	335	0	215.7	0.00746222	2545200000	2701600000	2780400000	2478200000	2535000000	2609000000	2611800000	2969000000	2640900000	2799400000	2778200000	2777400000	2513300000	2485800000	2564900000	2443800000	2552200000	2379000000	2310000000	2398700000
C0NKG6	Ethanolamine kinase OS=Ajellomyces capsulatus (strain G186AR / H82 / ATCC MYA-2454 / RMSCC 2432) GN=HCBG_03646 PE=4 SV=1	12	35.1	48.118	424	0	114.82	0.646157	292840000	229490000	237910000	245960000	249320000	213600000	250980000	277470000	232270000	311070000	276510000	242380000	254970000	255340000	256630000	288640000	297640000	248000000	254840000	294500000
C0NKH9	ADP-ribosylation factor OS=Ajellomyces capsulatus (strain G186AR / H82 / ATCC MYA-2454 / RMSCC 2432) GN=HCBG_03659 PE=3 SV=1	15	16.3	95.072	845	0	323.31	0.229392	6456900000	5835300000	6791200000	6923800000	5770800000	5462400000	5859300000	6218000000	6454600000	7460200000	6381800000	5773600000	5489600000	6717400000	6183800000	5907300000	6057400000	6321600000	6322900000	6436700000
C0NKI2	60S ribosomal protein L1 OS=Ajellomyces capsulatus (strain G186AR / H82 / ATCC MYA-2454 / RMSCC 2432) GN=HCBG_03662 PE=4 SV=1	12	51.6	23.763	213	0	256.56	0.109918	6556800000	6631000000	6256300000	7022400000	7102000000	6613300000	6677800000	6956300000	6981900000	6803900000	6705800000	6735300000	6606600000	5955800000	6651800000	6362400000	6781800000	6744500000	6561800000	6671200000
C0NKI6	Uncharacterized protein OS=Ajellomyces capsulatus (strain G186AR / H82 / ATCC MYA-2454 / RMSCC 2432) GN=HCBG_03666 PE=4 SV=1	4	61.2	10.824	98	0	169.33	0.0063297	329590000	321990000	339000000	300330000	343710000	359090000	367460000	314810000	297790000	306040000	311890000	325820000	359300000	388630000	358080000	342130000	333460000	336860000	366710000	338300000
C0NKJ1	ER-derived vesicles protein ERV29 OS=Ajellomyces capsulatus (strain G186AR / H82 / ATCC MYA-2454 / RMSCC 2432) GN=HCBG_03671 PE=4 SV=1	6	31.7	33.969	303	0	292.59	0.39197	925580000	635750000	975530000	905480000	961640000	857480000	995800000	597080000	1394200000	987360000	994720000	1065300000	748320000	1078100000	859340000	1219900000	1262800000	804970000	1163800000	780290000
C0NKK1	Phenylacetate 2-hydroxylase OS=Ajellomyces capsulatus (strain G186AR / H82 / ATCC MYA-2454 / RMSCC 2432) GN=HCBG_03681 PE=3 SV=1	13	28.7	58.418	516	0	88.734	0.00213182	245850000	233090000	258390000	269150000	278820000	266570000	242640000	271200000	264250000	261820000	277930000	300000000	295060000	299780000	308960000	294560000	319410000	294780000	274780000	295370000
C0NKK7	Uncharacterized protein OS=Ajellomyces capsulatus (strain G186AR / H82 / ATCC MYA-2454 / RMSCC 2432) GN=HCBG_03687 PE=4 SV=1	4	65	10.895	100	0	22.721	0.409892	203570000	196280000	251900000	267920000	288340000	265650000	288690000	150340000	281050000	275940000	287720000	276550000	231900000	261790000	272180000	294520000	282380000	248550000	249890000	318890000
C0NKL1	Oleate delta-12 desaturase OS=Ajellomyces capsulatus (strain G186AR / H82 / ATCC MYA-2454 / RMSCC 2432) GN=HCBG_03691 PE=4 SV=1	13	34.3	53.221	472	0	82.104	5.47931e-05	511850000	479890000	501890000	504920000	554390000	465590000	483950000	500540000	479290000	470210000	466130000	482670000	432150000	419460000	373950000	368710000	439720000	411780000	388050000	370010000
C0NKL4	Uncharacterized protein OS=Ajellomyces capsulatus (strain G186AR / H82 / ATCC MYA-2454 / RMSCC 2432) GN=HCBG_03694 PE=4 SV=1	6	4.5	162.94	1479	0.00033659	7.2428	0.373959	41668000	40178000	38587000	41325000	32070000	37007000	45400000	42870000	31812000	40530000	35958000	40385000	30446000	38507000	39482000	37303000	32833000	35377000	37024000	35505000
C0NKL7	Peptidyl-prolyl cis-trans isomerase OS=Ajellomyces capsulatus (strain G186AR / H82 / ATCC MYA-2454 / RMSCC 2432) GN=HCBG_03697 PE=3 SV=1	4	33.5	19.612	179	0	73.57	0.240976	250680000	274230000	287430000	257210000	221410000	269750000	272790000	214040000	210770000	263970000	241590000	277090000	211050000	280010000	204280000	245320000	225420000	226380000	221800000	223560000
C0NKL8	Alanine--tRNA ligase OS=Ajellomyces capsulatus (strain G186AR / H82 / ATCC MYA-2454 / RMSCC 2432) GN=ALA1 PE=3 SV=1	54	62.4	114.67	1029	0	323.31	9.24535e-05	4909000000	5011300000	4724900000	5094900000	5244600000	4948300000	5044500000	5572600000	5003900000	4966000000	5105900000	5226200000	4775700000	4602000000	4373100000	4564300000	4354500000	4687800000	4375500000	4410400000
C0NKN0	Uncharacterized protein OS=Ajellomyces capsulatus (strain G186AR / H82 / ATCC MYA-2454 / RMSCC 2432) GN=HCBG_03710 PE=4 SV=1	26	46.8	87.237	825	0	323.31	0.343893	1192600000	1220400000	1178700000	1236900000	1411500000	1399700000	1189000000	1313000000	1213000000	1195200000	1223300000	1214900000	1358800000	1066100000	1181400000	1237500000	1164100000	1384900000	1133800000	1327400000
C0NKN2	Dynamin family protein OS=Ajellomyces capsulatus (strain G186AR / H82 / ATCC MYA-2454 / RMSCC 2432) GN=HCBG_03712 PE=3 SV=1	39	60.3	89.174	802	0	323.31	0.000174404	1448800000	1411600000	1493600000	1351500000	1434800000	1464000000	1534400000	1607600000	1458000000	1467600000	1337100000	1465200000	1365900000	1206700000	1235000000	1330100000	1286400000	1191000000	1265100000	1257800000
C0NKP2	Uncharacterized protein OS=Ajellomyces capsulatus (strain G186AR / H82 / ATCC MYA-2454 / RMSCC 2432) GN=HCBG_03722 PE=4 SV=1	8	31.6	22.602	209	0	97.506	0.372015	232710000	206190000	230730000	275640000	216040000	241700000	209030000	208790000	222170000	234270000	281540000	293670000	238240000	214730000	267610000	211710000	253380000	216650000	229330000	263280000
C0NKP8	Vacuolar protein sorting/targeting protein 10 OS=Ajellomyces capsulatus (strain G186AR / H82 / ATCC MYA-2454 / RMSCC 2432) GN=VPS10 PE=3 SV=1	27	20	168.47	1497	0	166.66	0.682606	507570000	423740000	446000000	477370000	415060000	470100000	429430000	511940000	441370000	436070000	414370000	458950000	468810000	432220000	391620000	451970000	424940000	442610000	430060000	466870000
C0NKQ4	Transcription elongation factor S-II OS=Ajellomyces capsulatus (strain G186AR / H82 / ATCC MYA-2454 / RMSCC 2432) GN=HCBG_03734 PE=4 SV=1	15	52.6	34.031	306	0	126.91	0.212142	637010000	720200000	576520000	630150000	603960000	593250000	579810000	697470000	620960000	568200000	596920000	571630000	679410000	653180000	626550000	634600000	649110000	642990000	619560000	669160000
C0NKR1	Ran GTPase activating protein OS=Ajellomyces capsulatus (strain G186AR / H82 / ATCC MYA-2454 / RMSCC 2432) GN=HCBG_03741 PE=4 SV=1	13	39.4	54.48	487	0	156.99	0.0145554	719880000	666280000	657480000	685040000	843740000	731930000	656130000	903100000	710910000	618310000	622080000	649870000	693510000	605090000	584530000	661610000	640920000	648840000	548760000	623300000
C0NKR4	Ribonucleoprotein OS=Ajellomyces capsulatus (strain G186AR / H82 / ATCC MYA-2454 / RMSCC 2432) GN=HCBG_03744 PE=4 SV=1	9	31.3	49.571	470	0	131.71	0.356903	1562500000	1352100000	1434700000	1362900000	1356200000	1320800000	1445400000	1706700000	1374000000	1455000000	1459800000	1477300000	1345200000	1417000000	1277500000	1270900000	1425800000	1562500000	1343800000	1525200000
C0NKS3	Elicitor protein OS=Ajellomyces capsulatus (strain G186AR / H82 / ATCC MYA-2454 / RMSCC 2432) GN=HCBG_03753 PE=4 SV=1	18	55	33.05	309	0	296.31	0.610106	4348300000	5075900000	5058200000	4197300000	5418200000	5425900000	4730900000	4573000000	4555600000	4178700000	5189200000	4784200000	4781600000	4846800000	5016700000	4788600000	4675800000	5228200000	4651100000	4848200000
C0NKS4	Glutaminase OS=Ajellomyces capsulatus (strain G186AR / H82 / ATCC MYA-2454 / RMSCC 2432) GN=HCBG_03754 PE=4 SV=1	16	20.9	98.476	875	0	54.121	0.000135807	239890000	247090000	251710000	244580000	275290000	251960000	247680000	314830000	247420000	259690000	264650000	249770000	343470000	317420000	300440000	322810000	310000000	302030000	290630000	353690000
C0NKS5	Glutamyl-tRNA synthetase OS=Ajellomyces capsulatus (strain G186AR / H82 / ATCC MYA-2454 / RMSCC 2432) GN=HCBG_03755 PE=3 SV=1	37	53	79.71	708	0	323.31	0.0284487	2293600000	2013200000	2106600000	2157400000	2062500000	2234600000	2287700000	2378300000	2299000000	2266900000	2317800000	2239900000	2164400000	2089500000	1976300000	2052600000	2175000000	1955600000	2109200000	2092200000
C0NKS9	ATP-dependent RNA helicase DBP8 OS=Ajellomyces capsulatus (strain G186AR / H82 / ATCC MYA-2454 / RMSCC 2432) GN=HCBG_03759 PE=3 SV=1	7	16.7	58.247	539	0	20.23	0.542631	78412000	71564000	82555000	96598000	65041000	83022000	84394000	60982000	98595000	110840000	89529000	73359000	61046000	156410000	65730000	77997000	74883000	75022000	75636000	63173000
C0NKT1	Branchpoint-bridging protein OS=Ajellomyces capsulatus (strain G186AR / H82 / ATCC MYA-2454 / RMSCC 2432) GN=HCBG_03761 PE=4 SV=1	16	33.7	65.061	597	0	123.16	0.30413	443910000	418300000	455930000	435500000	484420000	491010000	501300000	442890000	569410000	439280000	477430000	536640000	418380000	477860000	415230000	535930000	435220000	453040000	428470000	523700000
C0NKT2	Uncharacterized protein OS=Ajellomyces capsulatus (strain G186AR / H82 / ATCC MYA-2454 / RMSCC 2432) GN=HCBG_03762 PE=4 SV=1	5	10	65.614	590	0	8.2628	0.279556	35007000	28133000	29560000	27215000	20468000	26536000	34385000	36065000	41983000	29116000	30758000	27064000	26685000	23862000	26014000	32732000	26133000	20961000	23263000	27040000
C0NKT7	Ubiquitin-conjugating enzyme OS=Ajellomyces capsulatus (strain G186AR / H82 / ATCC MYA-2454 / RMSCC 2432) GN=HCBG_03767 PE=4 SV=1	7	53.9	17.463	154	0	22.12	0.466364	292250000	286300000	299270000	300470000	338650000	356100000	304220000	261150000	260330000	339280000	303100000	384460000	298340000	378010000	313600000	322780000	424000000	317070000	332880000	322820000
C0NKT8	Signal peptidase complex catalytic subunit SEC11 OS=Ajellomyces capsulatus (strain G186AR / H82 / ATCC MYA-2454 / RMSCC 2432) GN=SEC11 PE=3 SV=1	8	56.7	20.621	187	0	40.077	0.578576	313140000	300290000	294070000	283920000	276440000	279770000	291090000	365340000	295140000	283010000	291400000	293630000	323200000	320790000	327470000	278450000	304260000	359360000	282140000	333790000
C0NKW3	Uncharacterized protein OS=Ajellomyces capsulatus (strain G186AR / H82 / ATCC MYA-2454 / RMSCC 2432) GN=HCBG_03793 PE=4 SV=1	5	14.8	44.782	406	0	16.729	0.353357	83661000	95797000	85939000	107670000	110930000	107160000	93629000	97009000	101500000	87887000	103070000	87962000	88066000	99513000	125130000	124120000	91405000	101970000	104320000	100870000
C0NKW6	Uncharacterized protein OS=Ajellomyces capsulatus (strain G186AR / H82 / ATCC MYA-2454 / RMSCC 2432) GN=HCBG_03796 PE=4 SV=1	7	35.5	35.765	321	0	98.033	0.0138874	257720000	233120000	246600000	266440000	330030000	301280000	296210000	332160000	303650000	270820000	269870000	275030000	312120000	248370000	264790000	243830000	249620000	309810000	264860000	278320000
C0NKW7	40S ribosomal protein S0 OS=Ajellomyces capsulatus (strain G186AR / H82 / ATCC MYA-2454 / RMSCC 2432) GN=RPS0 PE=3 SV=1	14	63.2	31.84	296	0	323.31	0.0108099	8058200000	8013800000	8402400000	8091200000	7912000000	7877800000	7789600000	7411600000	8021400000	7984500000	7983000000	7490500000	7538600000	7552700000	6828400000	7739300000	7388200000	5788300000	7453600000	6807500000
C0NKX2	Ribose-phosphate pyrophosphokinase II OS=Ajellomyces capsulatus (strain G186AR / H82 / ATCC MYA-2454 / RMSCC 2432) GN=HCBG_03802 PE=4 SV=1	24	59	49.384	456	0	272.47	0.0176038	1366900000	1282600000	1349300000	1441200000	1312600000	1443900000	1651900000	1583500000	1331700000	1236100000	1318500000	1403500000	1354100000	1347700000	1224800000	1270600000	1257000000	1223600000	1249100000	1335100000
C0NKX3	Hsp70-like protein OS=Ajellomyces capsulatus (strain G186AR / H82 / ATCC MYA-2454 / RMSCC 2432) GN=HCBG_03803 PE=3 SV=1	27	34.7	109.6	1004	0	220.17	0.0133899	1096700000	965640000	1036300000	998060000	1148600000	1071200000	1130600000	1161700000	1037000000	966720000	1041900000	1066000000	1068600000	1058100000	1116200000	1095600000	1073000000	993450000	1056400000	1024500000
C0NKX5	Misato OS=Ajellomyces capsulatus (strain G186AR / H82 / ATCC MYA-2454 / RMSCC 2432) GN=HCBG_03805 PE=4 SV=1	9	20.1	57.166	508	0	26.22	0.189292	116890000	103420000	107790000	115100000	144050000	91070000	119800000	118780000	125030000	106600000	115320000	115230000	109600000	113880000	113510000	131360000	102480000	109630000	101850000	71546000
C0NKY1	Heat shock protein CLPA OS=Ajellomyces capsulatus (strain G186AR / H82 / ATCC MYA-2454 / RMSCC 2432) GN=HCBG_03811 PE=3 SV=1	57	70.3	102.47	925	0	323.31	0.00554489	4522500000	4621100000	4555700000	4425600000	4670500000	4775700000	5103700000	5424900000	4556700000	4746000000	4740700000	4724200000	5253600000	5071900000	5173600000	5526200000	5141700000	4598200000	4817900000	5418700000
C0NKY5	Uncharacterized protein OS=Ajellomyces capsulatus (strain G186AR / H82 / ATCC MYA-2454 / RMSCC 2432) GN=HCBG_03815 PE=4 SV=1	8	29.4	34.253	310	0	115	0.433493	336910000	379730000	350830000	366890000	414640000	364340000	327360000	393060000	382020000	356640000	374750000	352650000	381760000	351270000	380460000	358810000	330590000	370850000	331830000	346500000
C0NKY6	Prefoldin subunit 4 OS=Ajellomyces capsulatus (strain G186AR / H82 / ATCC MYA-2454 / RMSCC 2432) GN=HCBG_03816 PE=3 SV=1	5	53.3	15.926	137	0	117.03	0.421682	161920000	120120000	169800000	134790000	181470000	179030000	156840000	164150000	150170000	191200000	171180000	187970000	189330000	177250000	152380000	124100000	181630000	168480000	119190000	145050000
C0NKZ4	Uncharacterized protein OS=Ajellomyces capsulatus (strain G186AR / H82 / ATCC MYA-2454 / RMSCC 2432) GN=HCBG_03824 PE=3 SV=1	21	34.4	77.525	706	0	135.12	0.0365039	1228700000	1136200000	1122600000	1221100000	1114300000	1139000000	1176000000	1387900000	1191900000	1148200000	1104100000	1142300000	1155800000	1006800000	1061500000	1059100000	1080500000	991940000	1071200000	1099100000
C0NL18	Adenylosuccinate synthetase OS=Ajellomyces capsulatus (strain G186AR / H82 / ATCC MYA-2454 / RMSCC 2432) GN=HCBG_03848 PE=3 SV=1	18	46	46.39	422	0	314.54	0.000783484	1398000000	1429800000	1382500000	1305500000	1378700000	1428100000	1502000000	1518600000	1283200000	1230400000	1263200000	1357200000	1261400000	1363900000	1225700000	1344300000	1241000000	1309100000	1209100000	1187100000
C0NL20	ATP-dependent RNA helicase MSS116 OS=Ajellomyces capsulatus (strain G186AR / H82 / ATCC MYA-2454 / RMSCC 2432) GN=HCBG_03850 PE=3 SV=1	33	57.2	75.088	680	0	323.31	0.923497	2312900000	2397600000	2390900000	2339300000	2528200000	2355000000	2473100000	2053200000	2310000000	2383800000	2353500000	2460800000	2560300000	2310700000	2171700000	2259200000	2571700000	2297900000	2276300000	2510200000
C0NL23	tRNA (Cytosine-5-)-methyltransferase NCL1 OS=Ajellomyces capsulatus (strain G186AR / H82 / ATCC MYA-2454 / RMSCC 2432) GN=HCBG_03853 PE=4 SV=1	35	43.1	96.967	865	0	323.31	0.0594303	773930000	793560000	775210000	735710000	804360000	784740000	851550000	819680000	739090000	793200000	742690000	790340000	882680000	755810000	704320000	750330000	714210000	746150000	720740000	694210000
C0NL27	Uncharacterized protein OS=Ajellomyces capsulatus (strain G186AR / H82 / ATCC MYA-2454 / RMSCC 2432) GN=HCBG_03857 PE=4 SV=1	34	58.8	56.945	505	0	323.31	0.0437081	3448000000	3576600000	3492800000	3351900000	4183700000	3893900000	3362900000	3475100000	3574500000	3480200000	3678200000	3711500000	3769600000	3881600000	3592500000	3472100000	3854100000	4323300000	3903900000	3930100000
C0NL28	RNA polymerase subunit OS=Ajellomyces capsulatus (strain G186AR / H82 / ATCC MYA-2454 / RMSCC 2432) GN=HCBG_03858 PE=3 SV=1	10	47.5	27.476	236	0	58.021	0.00261829	557010000	598030000	575540000	536510000	447490000	522270000	573730000	612480000	486020000	556520000	529080000	535250000	475090000	461010000	473770000	512510000	454330000	429680000	458950000	439030000
C0NL35	Histidinol-phosphate aminotransferase OS=Ajellomyces capsulatus (strain G186AR / H82 / ATCC MYA-2454 / RMSCC 2432) GN=HCBG_03865 PE=3 SV=1	10	34	46.599	426	0	73.537	0.0233003	689590000	646490000	674690000	681380000	678330000	722800000	678280000	791260000	606970000	609220000	588570000	631030000	695440000	559910000	605810000	583260000	633890000	578180000	686330000	715970000
C0NL37	Diphthine synthase OS=Ajellomyces capsulatus (strain G186AR / H82 / ATCC MYA-2454 / RMSCC 2432) GN=HCBG_03867 PE=3 SV=1	6	36.1	31.84	285	0	31.97	0.0909719	135160000	133070000	89969000	124870000	108110000	161200000	159750000	194650000	109180000	106050000	111070000	116090000	146640000	123020000	119910000	139380000	116460000	138110000	143540000	120110000
C0NL47	Leucine carboxyl methyltransferase OS=Ajellomyces capsulatus (strain G186AR / H82 / ATCC MYA-2454 / RMSCC 2432) GN=HCBG_03877 PE=4 SV=1	10	8	207.75	1870	0	24.891	0.29619	52480000	56184000	55686000	49348000	55168000	48509000	58253000	53446000	45220000	54849000	47632000	48031000	50230000	52840000	50628000	48042000	49407000	44514000	56714000	48551000
C0NL48	DNA repair helicase RAD3 OS=Ajellomyces capsulatus (strain G186AR / H82 / ATCC MYA-2454 / RMSCC 2432) GN=HCBG_03878 PE=4 SV=1	4	7.7	91.081	797	0	18.302	0.349889	46754000	49890000	44946000	45754000	56705000	45207000	42264000	35396000	62771000	48311000	42025000	43983000	44336000	44221000	40838000	35738000	47840000	41086000	39913000	36336000
C0NL49	DNA-directed RNA polymerase subunit OS=Ajellomyces capsulatus (strain G186AR / H82 / ATCC MYA-2454 / RMSCC 2432) GN=HCBG_03879 PE=3 SV=1	17	16.8	189.84	1697	0	109.36	0.0105135	136270000	99293000	135640000	149240000	164520000	154970000	154430000	194720000	140860000	163530000	154570000	174320000	143380000	114740000	119720000	115770000	141480000	139540000	135060000	111380000
C0NL50	U4/U6 small nuclear ribonucleoprotein Prp3 OS=Ajellomyces capsulatus (strain G186AR / H82 / ATCC MYA-2454 / RMSCC 2432) GN=HCBG_03880 PE=4 SV=1	11	22.5	61.977	559	0	19.339	0.615818	90884000	90134000	103920000	120300000	97311000	110940000	110800000	89216000	106640000	110490000	103140000	93391000	98315000	105000000	104780000	110470000	91941000	99519000	97608000	91652000
C0NL60	Histone H3 OS=Ajellomyces capsulatus (strain G186AR / H82 / ATCC MYA-2454 / RMSCC 2432) GN=HCBG_03890 PE=3 SV=1	8	36	15.361	136	0	48	0.0182842	12532000000	12989000000	11584000000	11436000000	11442000000	12674000000	11789000000	10533000000	11663000000	10729000000	11910000000	11976000000	12246000000	13593000000	13869000000	13977000000	12321000000	12554000000	13917000000	12256000000
C0NL63	Pentafunctional AROM polypeptide OS=Ajellomyces capsulatus (strain G186AR / H82 / ATCC MYA-2454 / RMSCC 2432) GN=HCBG_03893 PE=3 SV=1	31	23.7	173.34	1595	0	231.38	0.157031	376680000	376390000	381460000	376590000	410730000	439970000	372560000	526740000	407920000	416470000	377910000	438840000	416180000	385200000	397630000	367720000	407270000	398010000	420920000	460000000
C0NL64	5'->3' exoribonculease Dhp1 OS=Ajellomyces capsulatus (strain G186AR / H82 / ATCC MYA-2454 / RMSCC 2432) GN=HCBG_03894 PE=4 SV=1	17	17.7	117.37	1042	0	57.512	0.08784	326180000	393750000	344950000	421280000	474730000	473170000	372740000	395480000	385560000	320900000	410920000	409640000	337680000	361290000	334200000	307860000	290640000	395440000	369110000	373270000
C0NL65	Uncharacterized protein OS=Ajellomyces capsulatus (strain G186AR / H82 / ATCC MYA-2454 / RMSCC 2432) GN=HCBG_03895 PE=4 SV=1	25	34.5	104.65	931	0	215.26	0.0984001	375330000	360090000	395410000	428240000	458030000	366710000	392530000	416210000	414110000	416200000	439700000	410540000	365420000	413370000	334210000	358800000	388040000	364670000	386100000	385030000
C0NL66	Isoleucyl-tRNA synthetase,cytoplasmic OS=Ajellomyces capsulatus (strain G186AR / H82 / ATCC MYA-2454 / RMSCC 2432) GN=HCBG_03896 PE=3 SV=1	50	58.8	124.32	1080	0	323.31	0.269483	2676800000	2706200000	2747600000	2611700000	2708900000	2690100000	2698700000	3062600000	2631600000	2816700000	2870500000	2820100000	3136600000	2764200000	2696600000	2756700000	2965400000	2993800000	2809800000	2857000000
C0NL74	Fes/CIP4 homology domain-containing protein OS=Ajellomyces capsulatus (strain G186AR / H82 / ATCC MYA-2454 / RMSCC 2432) GN=HCBG_03904 PE=4 SV=1	18	32.6	99.185	909	0	179.18	0.276451	349470000	348750000	314110000	333060000	399240000	379820000	356050000	409210000	357010000	353600000	367590000	378510000	417930000	358230000	308890000	335010000	390720000	401040000	312760000	365580000
C0NL77	Argininosuccinate synthetase OS=Ajellomyces capsulatus (strain G186AR / H82 / ATCC MYA-2454 / RMSCC 2432) GN=HCBG_03907 PE=3 SV=1	29	66.8	46.434	416	0	323.31	0.00995526	5758900000	5207900000	5832100000	5906100000	5442300000	5790100000	6006800000	6397300000	5794100000	5559300000	5453500000	5779400000	5495100000	5035100000	5151200000	5194200000	5416700000	5401200000	5160600000	5177300000
C0NL86	Conidiophore development protein hymA OS=Ajellomyces capsulatus (strain G186AR / H82 / ATCC MYA-2454 / RMSCC 2432) GN=HCBG_03916 PE=4 SV=1	5	17.7	44.898	395	0	12.939	0.624233	38673000	34418000	42284000	54840000	38864000	44384000	43025000	73227000	43319000	46114000	48281000	47795000	53754000	52093000	40306000	49857000	55536000	47088000	43474000	58116000
C0NL87	Type I ribosomal protein arginine N-methytransferase Rmt3 OS=Ajellomyces capsulatus (strain G186AR / H82 / ATCC MYA-2454 / RMSCC 2432) GN=HCBG_03917 PE=3 SV=1	11	30.5	63.466	560	0	136.85	0.00337647	448590000	472560000	493330000	476980000	396790000	422390000	434860000	425640000	417820000	468020000	420110000	449090000	389700000	398560000	415200000	394350000	447830000	411920000	411610000	364430000
C0NL89	Secretory protein nsfA OS=Ajellomyces capsulatus (strain G186AR / H82 / ATCC MYA-2454 / RMSCC 2432) GN=HCBG_03919 PE=4 SV=1	33	44.8	94.221	862	0	217.56	0.716593	1112100000	1052600000	1074800000	1067400000	985980000	1058700000	1143500000	1081100000	1034200000	1079700000	980360000	1085500000	1048600000	1160700000	1098700000	1063000000	1074800000	982570000	1138800000	1004000000
C0NL98	Histidine kinase OS=Ajellomyces capsulatus (strain G186AR / H82 / ATCC MYA-2454 / RMSCC 2432) GN=HCBG_03928 PE=4 SV=1	20	10.6	257.89	2322	0	33.921	0.00947062	139260000	135920000	117100000	117980000	115190000	98306000	131760000	131690000	109830000	115600000	110590000	131430000	137410000	159000000	148210000	153620000	127180000	129570000	130510000	125500000
C0NLA6	UDP-galactopyranose mutase OS=Ajellomyces capsulatus (strain G186AR / H82 / ATCC MYA-2454 / RMSCC 2432) GN=HCBG_03936 PE=4 SV=1	22	51	59.458	533	0	126.09	0.110763	1008300000	1048100000	1044000000	1111600000	1148000000	1091500000	1105000000	1203000000	1125900000	1026100000	1035600000	1150500000	1378000000	1121600000	1143500000	1179000000	1075800000	1259000000	1060500000	1074800000
C0NLB3	Proteasome subunit alpha type OS=Ajellomyces capsulatus (strain G186AR / H82 / ATCC MYA-2454 / RMSCC 2432) GN=HCBG_04293 PE=3 SV=1	15	66.9	26.577	245	0	180	0.262991	1264200000	1185500000	1235000000	1252800000	1248400000	1118100000	1201300000	1310900000	1105800000	1235500000	1117000000	1087900000	1194700000	1225300000	1191800000	1230400000	1084700000	1322500000	1097300000	1149400000
C0NLB7	KRR1 small subunit processome component OS=Ajellomyces capsulatus (strain G186AR / H82 / ATCC MYA-2454 / RMSCC 2432) GN=HCBG_04297 PE=3 SV=1	6	15.1	41.053	352	0	21.301	0.87883	87326000	89459000	103750000	120500000	107010000	88178000	103720000	140030000	95013000	120990000	107270000	96483000	109510000	103670000	107570000	96699000	95899000	102370000	94913000	109300000
C0NLC0	Very-long-chain 3-oxoacyl-CoA reductase OS=Ajellomyces capsulatus (strain G186AR / H82 / ATCC MYA-2454 / RMSCC 2432) GN=HCBG_04300 PE=3 SV=1	13	54.3	37.998	346	0	175.12	0.443034	600330000	553500000	689120000	641600000	619410000	556190000	648530000	676060000	600880000	671180000	633570000	601990000	541220000	608030000	577360000	614330000	618820000	544620000	623090000	538760000
C0NLC5	BAR domain-containing protein OS=Ajellomyces capsulatus (strain G186AR / H82 / ATCC MYA-2454 / RMSCC 2432) GN=HCBG_04305 PE=4 SV=1	19	70.3	33.743	306	0	199.4	0.345102	3542500000	3525300000	3530400000	3707700000	3682800000	3844800000	3587300000	4129800000	3511200000	3252300000	3561000000	3887200000	4099300000	3666600000	3722600000	3590200000	3610300000	3715500000	3273200000	3787100000
C0NLD2	Nucleoporin Nup157/170 OS=Ajellomyces capsulatus (strain G186AR / H82 / ATCC MYA-2454 / RMSCC 2432) GN=HCBG_04312 PE=4 SV=1	43	44.8	151.07	1359	0	323.31	0.763508	914250000	969850000	994090000	978470000	1012400000	935470000	978480000	1058100000	900830000	1006100000	979310000	915430000	1033500000	944900000	973350000	929580000	934370000	973640000	1046400000	911820000
C0NLD3	Uncharacterized protein OS=Ajellomyces capsulatus (strain G186AR / H82 / ATCC MYA-2454 / RMSCC 2432) GN=HCBG_04313 PE=4 SV=1	5	29.8	19.546	181	0	72.892	0.169114	211000000	202130000	211780000	238930000	277040000	210890000	206860000	259060000	248140000	233810000	190530000	234360000	270200000	247110000	260900000	258410000	199340000	243830000	247710000	202530000
C0NLD5	MTHFS protein OS=Ajellomyces capsulatus (strain G186AR / H82 / ATCC MYA-2454 / RMSCC 2432) GN=HCBG_04315 PE=4 SV=1	3	11.8	25.012	228	0.00031192	4.5426	0.324968	54250000	62657000	53076000	48909000	39941000	53165000	53191000	40710000	58526000	50104000	46782000	48458000	48588000	66482000	50275000	50697000	45288000	47190000	52567000	50004000
C0NLD6	Uncharacterized protein OS=Ajellomyces capsulatus (strain G186AR / H82 / ATCC MYA-2454 / RMSCC 2432) GN=HCBG_04316 PE=4 SV=1	3	25.7	13	113	0	17.898	0.596294	137190000	128210000	147370000	147530000	117640000	116420000	172770000	166820000	158590000	143440000	164190000	139380000	138450000	137700000	155880000	143780000	162090000	148380000	179220000	142330000
C0NLD7	Karyopherin OS=Ajellomyces capsulatus (strain G186AR / H82 / ATCC MYA-2454 / RMSCC 2432) GN=HCBG_04317 PE=4 SV=1	32	47.4	108.44	971	0	202.88	0.0128689	1011100000	948530000	994580000	896020000	866410000	913250000	1068800000	1062200000	868150000	816210000	790770000	857740000	929920000	948900000	827030000	900110000	835340000	899100000	821870000	853260000
C0NLE1	Myosin OS=Ajellomyces capsulatus (strain G186AR / H82 / ATCC MYA-2454 / RMSCC 2432) GN=HCBG_04321 PE=4 SV=1	14	88.5	17.456	157	0	153.94	0.0491184	1519800000	1257500000	1340700000	1479700000	1478900000	1387700000	1496400000	1470600000	1359000000	1381400000	1412500000	1433500000	1419400000	1176100000	1285100000	1222300000	1221800000	1193600000	1264800000	1447500000
C0NLE2	Uncharacterized protein OS=Ajellomyces capsulatus (strain G186AR / H82 / ATCC MYA-2454 / RMSCC 2432) GN=HCBG_04322 PE=4 SV=1	4	17.4	31.816	293	0.00033146	6.6918	0.602155	66311000	63156000	64647000	67262000	62989000	75093000	68640000	40998000	66748000	77214000	73274000	63390000	76394000	56379000	79034000	52064000	77635000	69839000	70395000	68640000
C0NLE3	Metallopeptidase MepB OS=Ajellomyces capsulatus (strain G186AR / H82 / ATCC MYA-2454 / RMSCC 2432) GN=HCBG_04323 PE=3 SV=1	21	35.7	81.545	719	0	226.42	0.0235694	542290000	625630000	617610000	553820000	585260000	589120000	623380000	598450000	528900000	550230000	576880000	618800000	679490000	596520000	645750000	682290000	642480000	593480000	660620000	651310000
C0NLE5	Delta-9 fatty acid desaturase OS=Ajellomyces capsulatus (strain G186AR / H82 / ATCC MYA-2454 / RMSCC 2432) GN=HCBG_04325 PE=3 SV=1	17	49.4	50.13	445	0	287.12	4.10258e-07	1169200000	1192800000	1129300000	1078600000	1556300000	1197100000	1243200000	975560000	1045100000	1175500000	1190600000	1343800000	2322100000	2130000000	2102900000	1916800000	1881400000	2187200000	2230000000	1958500000
C0NLF4	Uncharacterized protein OS=Ajellomyces capsulatus (strain G186AR / H82 / ATCC MYA-2454 / RMSCC 2432) GN=HCBG_04334 PE=4 SV=1	21	24.3	107.45	956	0	108.47	0.17319	274540000	276570000	258910000	234470000	233850000	262650000	247480000	271860000	238050000	249640000	243780000	237660000	261740000	269870000	267440000	232610000	244050000	230500000	236740000	243020000
C0NLF5	Chaperone dnaJ OS=Ajellomyces capsulatus (strain G186AR / H82 / ATCC MYA-2454 / RMSCC 2432) GN=HCBG_04335 PE=3 SV=1	16	42.5	58.032	551	0	140.6	0.330893	447920000	510340000	500450000	511960000	589400000	511850000	469520000	631110000	461730000	520320000	553440000	483060000	563440000	486140000	498820000	462740000	577290000	525080000	495570000	607640000
C0NLF6	Lon protease homolog, mitochondrial OS=Ajellomyces capsulatus (strain G186AR / H82 / ATCC MYA-2454 / RMSCC 2432) GN=PIM1 PE=3 SV=1	39	44.5	119.56	1080	0	323.31	0.32581	1221300000	1282700000	1274500000	1326900000	1237600000	1348000000	1329800000	1517100000	1265600000	1259000000	1347600000	1394000000	1381900000	1332300000	1308300000	1315400000	1324500000	1198100000	1294200000	1248100000
C0NLF9	Mob1 family protein OS=Ajellomyces capsulatus (strain G186AR / H82 / ATCC MYA-2454 / RMSCC 2432) GN=HCBG_04339 PE=4 SV=1	9	26.1	58.512	532	0	59.187	0.424009	174560000	178610000	169170000	154210000	155710000	188560000	182420000	179100000	198550000	152880000	170530000	152940000	148570000	149180000	172360000	171220000	158470000	165380000	138790000	166710000
C0NLI0	Pi-transporter A-1 OS=Ajellomyces capsulatus (strain G186AR / H82 / ATCC MYA-2454 / RMSCC 2432) GN=HCBG_04360 PE=4 SV=1	16	32.3	78.185	693	0	59.395	0.00202502	450270000	389370000	376280000	392710000	357840000	335020000	314730000	349610000	284700000	352100000	291850000	332890000	361860000	361560000	404670000	349250000	384580000	388390000	378730000	355430000
C0NLI3	Amine oxidase OS=Ajellomyces capsulatus (strain G186AR / H82 / ATCC MYA-2454 / RMSCC 2432) GN=HCBG_04363 PE=3 SV=1	4	6.7	75.623	672	0.00031969	5.3236	0.743836	34586000	32364000	28066000	31360000	26296000	55950000	29789000	32614000	37934000	35471000	29126000	27672000	41349000	37915000	32855000	37882000	28452000	32155000	34578000	43392000
C0NLJ3	NADP-dependent glycerol dehydrogenase OS=Ajellomyces capsulatus (strain G186AR / H82 / ATCC MYA-2454 / RMSCC 2432) GN=HCBG_04373 PE=4 SV=1	16	56.1	36.858	330	0	104.79	0.0117683	1343200000	1257200000	1268200000	1395300000	1458800000	1479400000	1394300000	1245900000	1388100000	1448400000	1310600000	1593500000	1211500000	1301600000	1203800000	1345600000	1242300000	1236800000	1225600000	1150800000
C0NLJ9	Rho-GTPase-activating protein OS=Ajellomyces capsulatus (strain G186AR / H82 / ATCC MYA-2454 / RMSCC 2432) GN=HCBG_04379 PE=4 SV=1	13	28.7	69.657	641	0	70.708	0.809522	310900000	335990000	302740000	285140000	242130000	323670000	310450000	352350000	274470000	326560000	335270000	302590000	325350000	284660000	263870000	288520000	277570000	283820000	267760000	331070000
C0NLK3	S-(hydroxymethyl)glutathione dehydrogenase OS=Ajellomyces capsulatus (strain G186AR / H82 / ATCC MYA-2454 / RMSCC 2432) GN=HCBG_04383 PE=3 SV=1	14	54.1	39.936	375	0	119.64	3.31719e-08	329620000	347130000	340970000	355210000	326130000	328850000	370600000	349560000	360540000	360470000	331400000	355160000	480260000	522010000	561350000	503580000	534840000	442610000	532240000	473740000
C0NLK4	Inositol-3-phosphate synthase OS=Ajellomyces capsulatus (strain G186AR / H82 / ATCC MYA-2454 / RMSCC 2432) GN=HCBG_04384 PE=4 SV=1	22	59.4	58.138	532	0	302.21	0.209191	3932600000	3522000000	3711400000	3678700000	3836800000	3733200000	3805400000	4344900000	3716900000	3729200000	3810600000	3804300000	4183200000	3992200000	3823400000	3846300000	3930800000	4152600000	3901600000	3758000000
C0NLL0	ATP-dependent RNA helicase DBP5 OS=Ajellomyces capsulatus (strain G186AR / H82 / ATCC MYA-2454 / RMSCC 2432) GN=HCBG_04390 PE=3 SV=1	29	65.6	54.418	497	0	323.31	0.0638366	2105100000	1970100000	2035400000	1941200000	2038700000	2091800000	1955300000	2195000000	1911300000	1945400000	1960700000	2043700000	2339200000	2184000000	2127100000	2066900000	2128600000	2323300000	1968900000	2086300000
C0NLL1	Uncharacterized protein OS=Ajellomyces capsulatus (strain G186AR / H82 / ATCC MYA-2454 / RMSCC 2432) GN=HCBG_04391 PE=4 SV=1	13	24	81.027	734	0	69.518	0.0228923	136230000	141190000	132300000	138420000	154260000	160010000	137450000	160720000	132660000	134540000	131500000	145170000	145820000	137370000	142270000	116570000	125960000	129420000	131080000	133550000
C0NLL2	1,3-beta-glucanosyltransferase OS=Ajellomyces capsulatus (strain G186AR / H82 / ATCC MYA-2454 / RMSCC 2432) GN=HCBG_04392 PE=3 SV=1	19	44.6	63.494	581	0	277.67	0.0132553	3541200000	3425400000	3656100000	3950600000	3980000000	4074900000	3718900000	4402900000	3844300000	3876700000	3610900000	3874700000	3669700000	3167200000	3023100000	3214800000	3205000000	4071100000	3071900000	3311300000
C0NLN4	Uncharacterized protein OS=Ajellomyces capsulatus (strain G186AR / H82 / ATCC MYA-2454 / RMSCC 2432) GN=HCBG_04414 PE=4 SV=1	6	27.9	27.535	247	0	41.564	0.0891946	195380000	197340000	200820000	208540000	215940000	229700000	207150000	206100000	223480000	260000000	231020000	210870000	186840000	194180000	221070000	185830000	229390000	177170000	225090000	194020000
C0NLP3	40S ribosomal protein S4 OS=Ajellomyces capsulatus (strain G186AR / H82 / ATCC MYA-2454 / RMSCC 2432) GN=HCBG_04423 PE=3 SV=1	24	71.4	29.347	262	0	271.26	0.221209	16240000000	16727000000	16211000000	15835000000	15766000000	15686000000	16282000000	13376000000	16419000000	15650000000	14750000000	15163000000	16426000000	16309000000	17422000000	15787000000	16726000000	16729000000	16892000000	15017000000
C0NLQ1	Sorting nexin-3 OS=Ajellomyces capsulatus (strain G186AR / H82 / ATCC MYA-2454 / RMSCC 2432) GN=HCBG_04431 PE=4 SV=1	9	71.1	16.723	142	0	38.977	0.0127071	306340000	256700000	276780000	336040000	361650000	282950000	280520000	315700000	405440000	339640000	351340000	341120000	285920000	256850000	284100000	269520000	287940000	335470000	292980000	283330000
C0NLQ3	Uncharacterized protein OS=Ajellomyces capsulatus (strain G186AR / H82 / ATCC MYA-2454 / RMSCC 2432) GN=HCBG_04433 PE=3 SV=1	3	36.4	7.3757	66	0	23.89	0.500264	192640000	208560000	214640000	168700000	213260000	190060000	159690000	254100000	221200000	200510000	183020000	191650000	249900000	207490000	205750000	191740000	214170000	248040000	233280000	206220000
C0NLQ4	RRM domain-containing protein OS=Ajellomyces capsulatus (strain G186AR / H82 / ATCC MYA-2454 / RMSCC 2432) GN=HCBG_04434 PE=4 SV=1	11	31.4	43.954	417	0	110.17	0.284898	694770000	835700000	769240000	934710000	817980000	767510000	720700000	564810000	864300000	837690000	862090000	708720000	725140000	709680000	731610000	815070000	741810000	866970000	902140000	811220000
C0NLR3	Mitochondrial carrier protein OS=Ajellomyces capsulatus (strain G186AR / H82 / ATCC MYA-2454 / RMSCC 2432) GN=HCBG_04443 PE=3 SV=1	7	24.3	42.619	387	0	39.402	0.50654	68955000	74322000	76030000	67612000	66768000	72751000	76103000	57853000	65270000	80287000	84330000	68713000	72821000	106650000	79350000	77492000	101560000	59317000	105610000	64160000
C0NLR4	Ribosomal protein Srp1 OS=Ajellomyces capsulatus (strain G186AR / H82 / ATCC MYA-2454 / RMSCC 2432) GN=HCBG_04444 PE=4 SV=1	15	57.5	18.347	160	0	134.14	0.0184268	4908000000	4470000000	4453300000	4927300000	4733300000	4071300000	4050400000	4756500000	4761100000	4207000000	4581700000	5117100000	5850000000	5079500000	5009500000	4646500000	6102900000	5592000000	4765000000	5592800000
C0NLR5	40S ribosomal protein S9 OS=Ajellomyces capsulatus (strain G186AR / H82 / ATCC MYA-2454 / RMSCC 2432) GN=HCBG_04445 PE=4 SV=1	21	63.4	22.357	191	0	144.98	6.70401e-06	6689100000	6800600000	6216100000	6713400000	6082900000	6427400000	6544900000	6853900000	6161200000	6775300000	6315900000	6876600000	8569300000	7364000000	8034000000	8291200000	9160700000	7619900000	8852500000	8749400000
C0NLS4	Uncharacterized protein OS=Ajellomyces capsulatus (strain G186AR / H82 / ATCC MYA-2454 / RMSCC 2432) GN=HCBG_04454 PE=3 SV=1	22	39	65.387	595	0	101.78	0.934012	325860000	342170000	333050000	318750000	309900000	359710000	340360000	380590000	365340000	288240000	327720000	385940000	385680000	310570000	326120000	361810000	364480000	372900000	301650000	351820000
C0NLT1	Uncharacterized protein OS=Ajellomyces capsulatus (strain G186AR / H82 / ATCC MYA-2454 / RMSCC 2432) GN=HCBG_04461 PE=4 SV=1	2	5.4	55.956	521	0.00032884	6.3678	0.749826	45332000	42858000	39433000	56119000	45545000	59183000	48061000	29273000	58143000	52079000	47344000	52633000	45998000	50906000	45537000	41509000	51276000	63783000	40285000	19414000
[truncated: 2,592 more rows]

## Sheet: Table S2
Table S2 - Differentially expressed proteins in Histoplasma capsulatum yeasts treated with monoclonal antibodies. The table shows the identified proteins and their relative abundances compared to the control (cell treated with hybridoma medium). The criteria to consider statistically significant were an ANOVA p-value ≤ 0.05 and a fold change ≥ 1.5 folds.
[truncated: 161 more rows]

[truncated: 1 more sheets: Table S3]
